# Supplementary material for: CD70 expression determines the therapeutic efficacy of expanded human regulatory T cells
Source: Commun Biol. 2020 Jul 14;3:375. doi: 10.1038/s42003-020-1097-8 (PMC7360768; doi:10.1038/s42003-020-1097-8)
Supplement: Supplementary file 3 — Supplementary Data 1. [file 42003_2020_1097_MOESM3_ESM.xlsx]

## Sheet: Fig1a
Percentage of CD27/CD70 cell subsets on freshly isolated human Tregs
CD27+CD70- Treg	CD27+CD70+ Treg	CD27-CD70+ Treg	CD27-CD70- Treg
87	2.58	2.99	7.45
87.8	1.69	2.1	8.42
84.7	1.34	2.04	11.9
82.8	2.59	0.89	3.7
92.7	4.28	0.78	2.24
87	3.34	1.78	7.87
74.7	13.7	5.2	6.32
86.5	7.15	2.15	4.16
82.1	7.66	4.49	5.74
80.9	10.3	3.26	5.53
71.5	7.58	5.44	15.5
86.4	2.84	2.97	7.8
90.4	3.96	2.22	3.39
90.7	1.23	1.79	6.26
75.1	17.6	2.25	5.04
85	9.17	1.04	4.75
64.4	23.2	8.37	4.09
87.7	11.4	0.21	0.61
92.8	4.88	0.83	1.53

## Sheet: Fig1b
Relative FOXP3 fluorescence intensity within CD27/CD70 cell subsets on freshly isolated human Tregs
CD27+CD70- Treg	CD27+CD70+ Treg	CD27-CD70+ Treg	CD27-CD70- Treg
0.997401	1.18253	1.21949	0.90065
1.01372	1.14855	1.26939	0.795251
1.0129	1.19507	1.28716	0.860468
0.972744	1.15789	1.16165	0.867481
0.992138	1.0967	1.34198	0.654874
0.990776	1.15296	1.19754	0.810146
0.991233	1.07709	1.3023	0.78023
1.0038	1.12876	1.26985	0.931034
1.00223	1.36707	1.43914	0.783944
1.01058	1.02387	1.24509	0.750776
0.988058	1.62118	1.7408	0.928883
0.986503	0.938155	1.23288	0.603545
0.981887	1.09372	1.40417	0.710615
1.00228	1.13717	1.24636	0.686078
0.966634	0.921982	1.28165	0.593229
1.02827	1.35937	1.62722	0.682319

## Sheet: Fig1d
Fold change of CD27/CD70 fluorescence intensity over time on in vitro stimulated human Tregs
Fold change CD27 MFI					Fold change CD70 MFI
Day0	Day3	Day5	Day7		Day0	Day3	Day5	Day7
1	2.18046	1.8182	1.28501		1	1.76879	2.25932	2.02123
1	1.04562	2.55675	1.50036		1	2.3055	3.10051	3.1477
1	2.89139	1.99014	1.88463		1	1.15973	1.44351	1.06108
1	6.75731	4.19591	2.93567		1	2.42962	2.92061	2.19613
1	5.23778	3.49946	2.66938		1	2.25434	2.49628	2.02854
1	4.15186	2.97539	2.05882		1	2.11684	2.34031	2.0699

## Sheet: Fig1e
Percentage of CD27 or CD70 over time on in vitro expanded human Tregs
%CD27+				%CD70+
Day 0	2 weeks	4 weeks		Day 0	2 weeks	4weeks
93.7	93.3	86.5		3.1	46.3	45.6
92.9	95.4	98.6		16.7	22.9	14.2
95.4	96.3	96		1.23	25.3	17.9
99	92.9	95.7		23	45.5	81
98.6	82.1	32.8		24.3	63.6	92.8
97.4	95.2	17.6		24.4	83.6	99.5
98.7	98.8	95.6		26.6	36.1	64.9
99.3	94.6	86.1		24.9	49.4	80.5
94.8	56.7	27		6.62	78.3	93.6
98	92.2	37.4		9.44	39.2	81.5
79.08	70.4	35.72		13.02	73.4	91.6

## Sheet: Fig2a
Percentage of FOXP3 over time on in vitro expanded human Tregs
Day 0	2 weeks	4 weeks
99.5	96.5	84.8
99.3	95.5	84.1
99.2	96.8	74.3
99.3	93.9	49.5
98.3	79.5	49.4
85.9	89.3	45.2
93	91.1	39.5
97.7	96.2	64.2

## Sheet: Fig2b
Percentage of suppression of proliferation of CD4+ or CD8+ T cells by Tregs expanded in vitro for 2 or 4 weeks
%suppression of proliferation of CD4+ Tresp (1Treg:1Tresp)			%suppression of proliferation of CD4+ Tresp (1/8Treg:1Tresp)
Treg 2weeks	Treg 4weeks		Treg 2weeks	Treg 4weeks
98.1333	72.035		94.43	40.675
91.38	33.3		78.86	-30.99
92.4278	4.10256		66.4325	-17.9487
98.0686	80.5128		89.2157	40
98.4537	69.97		97.1389	20.61
%suppression of proliferation of CD8+ Tresp (1Treg:1Tresp)			%suppression of proliferation of CD48 Tresp (1/8Treg:1Tresp)
Treg 2weeks	Treg 4weeks		Treg 2weeks	Treg 4weeks
97.3967	49.3833		95.7933	38.5933
94.31	17.28		84.77	-82.72
94.965	-27.9024		72.594	-34.5927
87.5568	50		83.4696	8.58586
97.9915	42.76		94.6154	1.312

## Sheet: Fig2c
Percentage of suppression of proliferation of CD4+ or CD8+ T cells by 2 weeks-expanded CD27/CD70 Treg subsets
%suppression of proliferation of CD4+ Tresp (1Treg:1Tresp)			%suppression of proliferation of CD4+ Tresp (1/8Treg:1Tresp)
CD27+CD70-Treg	CD27-CD70+Treg		CD27+CD70-Treg	CD27-CD70+Treg
94.56	72.98		84.12	30.7
98.24	83.58		92.2	51.87
97.91	93.75		96.54	82.44
98.1176	93.6274		80.9804	69.8039
97.0341	91.4436		94.1207	74.2782
%suppression of proliferation of CD8+ Tresp (1Treg:1Tresp)			%suppression of proliferation of CD8+ Tresp (1/8Treg:1Tresp)
CD27+CD70-Treg	CD27-CD70+Treg		CD27+CD70-Treg	CD27-CD70+Treg
93.85	37.36		82.18	6.897
98.49	77.83		93.76	32.32
96.32	92.37		93.36	78.7
99.0009	83.6512		79.564	54.5867

## Sheet: Fig2d
Percentage of FOXP3 expression on 2 weeks-expanded CD27/CD70 Treg subsets
CD27+CD70- Treg	CD27-CD70+ Treg
72.9	76.7
80.4	79.3
76.5	83.4
91	72.5
84.1	73.1
72.7	47.9
59.5	40.6
95.7	90.2
92.9	60.6
91.8	86.1
97.9	98
96.8	91.1
94.1	73.4
95.7	81.7
37.2	43.9
97.9	97.8

## Sheet: Fig2e
Average methylation rate for 9 CpG motifs of the Treg-Specific Demethylation Region (TSDR) on CD27/CD70 Treg subsets
CD27+CD70-Treg Day0	CD27-CD70+Treg Day0	CD27+CD70-Treg 2weeks	CD27-CD70+Treg 2weeks
5	16.5
7.9	32.4
7.7	17.3
		47	79.3
		18.9	77.3
		29	72.2

## Sheet: Fig3b
Percentage of CD27, CD70 and FOXP3 expression on 4 weeks-expanded CD27/CD70 Treg subsets
%CD70+			%CD27+			%FOXP3+
CD27+CD70- Treg	CD27-CD70+ Treg		CD27+CD70- Treg	CD27-CD70+ Treg		CD27+CD70- Treg	CD27-CD70+ Treg
21.2	98.2		98.3	1.47		80.2	77.3
5.93	98.9		99.6	0.73		83.1	90
12.7	98.3		99	3.85		82.3	74.3
63.9	99.6		93.5	31.4		63.3	46.4
50.3	98.5		95.4	11.9		76.1	31
64.3	99.4		93.6	11.9		74.5	33.1
64.4	84.9		32.6	0.9		42.8	26.8
46.9	98.3		57.8	0.41		65.7	23.1
54.3	90.1		92.5	6.2		90.7	79
48.3	92.6		71.4	22.6		89.6	65.5
89.9	100		57.8	3.57		34.3	18.8
57.9	98.6		96.3	41.3		27.2	37.6
43.8	99.9		95.9	11.6		84.7	19.3
59.9	99.9		72.4	7.79		75.6	17.4
43.4	100		97.2	0.58		32.4	12.4
62.2	99.9		80.5	2.12		73.7	58.2
11.6	98.6		98.2	11.1
57.6	99.55		74.7	5.32

[truncated: 14 more sheets: Fig3d, Fig3e, Fig4d, Fig4e, Fig4f, Fig5b, Fig5c, Fig5e, Fig5h, Fig6b, Fig6c, Fig6d, Fig 6e, Fig6f]
