# Supplementary material for: CD70 expression determines the therapeutic efficacy of expanded human regulatory T cells
Source: Commun Biol. 2020 Jul 14;3:375. doi: 10.1038/s42003-020-1097-8 (PMC7360768; doi:10.1038/s42003-020-1097-8)
Supplement: Supplementary file 4 — Supplementary Data 2. [file 42003_2020_1097_MOESM4_ESM.xlsx]

## Sheet: ADS783
				Human FOXP3 Methylation Analysis - Results in % Methylation (11-8-18 AM)
					ADS783-FS2									Overall Region
CpG #'s are relative to the ATG translational start codon				From ATG	-2330	-2322	-2312	-2309	-2303	-2299	-2291	-2282	-2263	-2330 to -2263
				From TSS	3992	4000	4010	4013	4019	4023	4031	4040	4059	+3992 to +4059
				GRCh38, ChrX	49260835	49260827	49260817	49260814	49260808	49260804	49260796	49260787	49260768	chrX:49260835-49260768
		Well	Sample ID	EpigenDx ID	CpG#-42	CpG#-41	CpG#-40	CpG#-39	CpG#-38	CpG#-37	CpG#-36	CpG#-35	CpG#-34	Mean	St Dev	Min	Max
		A7	C45 CD27Treg	B128661	11.15	4.78	5.36	3.46	4.71	4.5	3.76	3.76	3.67	5.01667	2.3861	3.46	11.15
		B7	C45 CD70Treg	B128662	24.76	16.43	15.45	14.5	15.71	18.46	15.61	14.94	12.52	16.4867	3.47968	12.52	24.76
		C7	C46 CD27Treg	B128663	18.01	7.35	10.72	6.54	6.82	5.96	4.92	5.15	5.76	7.91444	4.15733	4.92	18.01
		D7	C46 CD70Treg	B128664	46.76	31.73	35.03	25.87	33.75	34.4	27.28	26.82	30.02	32.4067	6.3743	25.87	46.76
		E7	C47 CD27Treg	B128665	15.66	7.34	9.47	5.71	7.85	6.66	5.3	5.96	5.74	7.74333	3.24616	5.3	15.66
		F7	C47 CD70Treg	B128666	27.67	18.89	16.76	16.11	16.98	19.02	15.97	13.03	11.18	17.29	4.6407	11.18	27.67
		G7	C27 CD27Treg	B128667	60.36	47.42	51.2	43.51	46.76	47.76	43.01	42.61	40.55	47.02	5.97821	40.55	60.36
		H7	C27 CD70Treg	B128668	100	80.73	77.27	80.68	85.87	83.45	69.85	68.74	66.7	79.2544	10.3471	66.7	100
		A8	C28 CD27Treg	B128669	26.63	19.03	20.64	16.24	18.13	19.13	18.35	16.7	15.54	18.9322	3.29662	15.54	26.63
		B8	C28 CD70Treg	B128670	100	77.4	81.94	73	78.42	80.88	69.34	67.69	67.07	77.3044	10.1843	67.07	100
		C8	C31 CD27Treg	B128671	48.1	31.21	29.59	24.48	26.85	27.08	25.21	24.21	24.61	29.0378	7.54444	24.21	48.1
		D8	C31 CD70Treg	B128672	94.07	79.49	79.85	71.57	74.85	81.76	56.5	64.15	47.45	72.1878	14.1978	47.45	94.07
		E8	Methylation Controls	Low	18.74	4.41	6.66	2.05	3.89	2.05	4.48	2.88	4.37	5.50333	5.16491	2.05	18.74
		F8		Med	58.96	46.72	42.2	37.35	42.43	43.89	42.38	36.14	44.14	43.8011	6.56893	36.14	58.96
		G8		High	100	94.59	100	92.21	91.3	92.34	81.68	77.83	93.6	91.5056	7.44151	77.83	100
		H8		NTC	-	-	-	-	-	-	-	-	-
