# Supplementary material for: CD70 expression determines the therapeutic efficacy of expanded human regulatory T cells
Source: Commun Biol. 2020 Jul 14;3:375. doi: 10.1038/s42003-020-1097-8 (PMC7360768; doi:10.1038/s42003-020-1097-8)
Supplement: Supplementary file 5 — Supplementary Data 3. [file 42003_2020_1097_MOESM5_ESM.xlsx]

## Sheet: Sheet1
	baseMean	log2FoldChange	lfcSE	stat	pvalue	padj	entrezid
FCRL3	415.841	-9.33683	0.550482	-16.9612	1.5905e-64	3.96746e-62	115352
NEBL	52.6628	-9.27282	0.945132	-9.81114	1.00821e-22	1.85576e-21	10529
FCRL1	71.8482	-8.99799	0.642788	-13.9984	1.59454e-44	1.41753e-42	115350
LOC101928940	32.6744	-8.5856	0.723845	-11.8611	1.8845e-32	7.55292e-31	101928940
FBLN7	280.716	-8.18385	0.32784	-24.963	1.54353e-137	3.22464e-134	129804
TMEM37	29.3745	-7.94601	0.804055	-9.88242	4.96214e-23	9.38147e-22	140738
RASGEF1B	747.248	-7.87874	0.534909	-14.7291	4.19038e-49	5.11196e-47	153020
SSTR3	263.95	-7.75132	0.385599	-20.102	7.08098e-90	5.63545e-87	6753
GSDMA	269.177	-7.62057	0.421027	-18.1	3.18805e-73	1.33205e-70	284110
CUX2	83.61	-7.60695	0.667384	-11.3982	4.27004e-30	1.43303e-28	23316
SELP	636.857	-7.37351	0.392089	-18.8057	6.78143e-79	3.54181e-76	6403
FCRL2	13.6568	-7.32694	0.694387	-10.5517	4.99076e-26	1.19158e-24	79368
FAM124A	69.0918	-7.1229	0.511328	-13.9302	4.15168e-44	3.54016e-42	220108
LEF1	1578.78	-6.99166	0.565635	-12.3607	4.26286e-35	2.05911e-33	51176
UTS2	158.445	-6.98733	0.384089	-18.192	5.9775e-74	2.56159e-71	10911
DACT1	279.971	-6.98559	0.270811	-25.7951	1.00628e-146	2.80299e-143	51339
CD27	1787.18	-6.93159	0.177701	-39.007	0	0	939
MBL1P	9.32986	-6.78049	0.735877	-9.21416	3.13721e-20	4.59126e-19	8512
CALD1	92.5796	-6.69323	0.371437	-18.0198	1.36223e-72	5.29463e-70	800
KCNQ3	82.0129	-6.52815	0.513359	-12.7165	4.78571e-37	2.63104e-35	3786
FAM155B	15.4512	-6.52792	0.748284	-8.72386	2.68872e-18	3.2705e-17	27112
FLT4	396.583	-6.50182	0.347207	-18.7261	3.03623e-78	1.53771e-75	2324
LAMC3	56.418	-6.24906	0.537542	-11.6252	3.06721e-31	1.12913e-29	10319
LPA	9.98468	-6.14035	0.677258	-9.06649	1.22911e-19	1.6991e-18	4018
FAM114A1	56.7071	-6.10282	0.407373	-14.9809	9.78869e-51	1.27811e-48	92689
LINC00885	15.3336	-6.08861	0.77718	-7.83424	4.71705e-15	4.11462e-14	401109
CLDN5	156.029	-6.07755	0.476032	-12.7671	2.50277e-37	1.40365e-35	7122
CLNK	120.515	-6.02315	0.675604	-8.91521	4.86893e-19	6.36235e-18	116449
NELL2	9.111	-6.00434	0.819239	-7.32917	2.31575e-13	1.70124e-12	4753
AR	377.456	-6.00124	0.318186	-18.8608	2.39622e-79	1.29187e-76	367
SCML1	6.49394	-5.99979	0.712774	-8.41752	3.8453e-17	4.16504e-16	6322
WWC1	9.00202	-5.98701	0.696137	-8.60033	7.94874e-18	9.2641e-17	23286
RUSC2	100.54	-5.97041	0.447233	-13.3497	1.18971e-40	8.25047e-39	9853
EVADR	5.29343	-5.9584	1.49944	-3.97375	7.07492e-05	0.000170896	101928353
LOC100507472	6.04831	-5.88749	0.647079	-9.09857	9.15282e-20	1.28224e-18	100507472
TWIST1	74.1935	-5.87631	0.443342	-13.2546	4.24539e-40	2.80448e-38	7291
LINC01281	24.3403	-5.81647	0.584874	-9.94482	2.65665e-23	5.11528e-22	286442
LEMD1	4.50127	-5.71775	0.708403	-8.07133	6.95368e-16	6.61827e-15	93273
MRC1	46.3652	-5.64991	0.632502	-8.93264	4.15953e-19	5.49117e-18	4360
RASSF6	83.9427	-5.63044	0.337212	-16.697	1.37762e-62	3.1978e-60	166824
ZNF781	4.04851	-5.56854	0.69876	-7.96918	1.59725e-15	1.46675e-14	163115
LINC01336	18.7141	-5.55788	0.68416	-8.12365	4.52357e-16	4.4006e-15	104326191
SFTPD	6.55733	-5.52191	0.749675	-7.36573	1.76175e-13	1.31154e-12	6441
CLC	12.6396	-5.51492	0.744414	-7.40841	1.27827e-13	9.64064e-13	1178
RTKN2	10496.7	-5.46345	0.529	-10.3279	5.27097e-25	1.16219e-23	219790
PTPRD	7.32072	-5.43115	0.984623	-5.51597	3.4687e-08	1.34663e-07	5789
REREP3	201.823	-5.42158	0.678152	-7.99464	1.29954e-15	1.20251e-14	646396
GCNT4	244.009	-5.40603	0.359502	-15.0376	4.16615e-51	5.70729e-49	51301
ADTRP	1893.62	-5.37171	0.389535	-13.79	2.92591e-43	2.42083e-41	84830
F2RL1	97.441	-5.36308	0.380334	-14.101	3.74544e-45	3.49707e-43	2150
MMRN1	136.258	-5.36116	0.311594	-17.2056	2.4104e-66	6.94568e-64	22915
LOC100131047	3.41352	-5.32158	0.822996	-6.46611	1.00557e-10	5.39866e-10	100131047
CEACAM4	3.38977	-5.31315	1.25125	-4.24627	2.17363e-05	5.67536e-05	1089
FAM201A	3.3504	-5.30236	0.727661	-7.28685	3.17288e-13	2.28669e-12	158228
RGMB	118.453	-5.2621	0.592836	-8.87613	6.9224e-19	8.88588e-18	285704
CECR2	180.396	-5.24024	0.358108	-14.6331	1.72685e-48	2.06149e-46	27443
MEGF6	934.076	-5.21043	0.509854	-10.2195	1.62234e-24	3.44525e-23	1953
LINC00639	5.28598	-5.19817	0.697327	-7.45442	9.02647e-14	6.89486e-13	283547
SELE	3.09155	-5.19604	0.674815	-7.69994	1.36131e-14	1.13192e-13	6401
LONRF3	24.5362	-5.18464	0.575868	-9.00318	2.19282e-19	2.9675e-18	79836
ZNF204P	12.7738	-5.17819	0.531386	-9.7447	1.94352e-22	3.50022e-21	7754
WDR64	8.62336	-5.17642	0.679364	-7.61952	2.5463e-14	2.06684e-13	128025
GPRC5A	16.8238	-5.14743	0.614454	-8.37725	5.41792e-17	5.79332e-16	9052
FAM149A	10.8838	-5.12702	0.617099	-8.30826	9.7117e-17	1.00503e-15	25854
TRPV6	13.1125	-5.08831	0.691681	-7.35643	1.88893e-13	1.39937e-12	55503
XKRX	6.82578	-5.07219	0.646156	-7.84978	4.1677e-15	3.67183e-14	402415
HECW1	3.31127	-5.02703	0.763547	-6.58379	4.58612e-11	2.56348e-10	23072
BTG4	2.71591	-5.00608	0.777443	-6.43915	1.20143e-10	6.3866e-10	54766
ANKRD18A	29.0896	-5.00414	0.523015	-9.56788	1.09121e-21	1.83659e-20	253650
PCSK6	278.584	-4.9811	0.208354	-23.9069	2.59389e-126	3.61264e-123	5046
BTNL9	3.80308	-4.97799	0.7779	-6.39927	1.56118e-10	8.19213e-10	153579
SLC16A10	76.1035	-4.9728	0.358712	-13.8629	1.06239e-43	8.92247e-42	117247
TCEAL3	13.3495	-4.96615	0.795816	-6.24033	4.36653e-10	2.17844e-09	85012
DYX1C1	16.5042	-4.90842	0.512042	-9.58597	9.15887e-22	1.55561e-20	161582
TXK	1453.29	-4.90066	0.411828	-11.8998	1.1867e-32	4.83739e-31	7294
FOXA1	4.27015	-4.8914	0.713902	-6.85165	7.30025e-12	4.47247e-11	3169
VAV3	573.409	-4.88212	0.276218	-17.6749	6.54867e-70	2.23363e-67	10451
ZNF442	4.2515	-4.87704	0.67771	-7.19635	6.18437e-13	4.29948e-12	79973
LRRTM3	5.94693	-4.87469	0.663851	-7.34305	2.08781e-13	1.54124e-12	347731
ZBTB10	40.0339	-4.86064	0.457083	-10.634	2.06934e-26	5.09351e-25	65986
HDAC9	1132.96	-4.85607	0.604973	-8.02691	9.99567e-16	9.36422e-15	9734
NEFL	33.6685	-4.83612	0.545848	-8.85982	8.01411e-19	1.024e-17	4747
LSR	869.315	-4.82716	0.303854	-15.8864	7.86597e-57	1.3553e-54	51599
FAM95C	11.1077	-4.81992	0.585868	-8.22696	1.92018e-16	1.93392e-15	100289137
PYGO1	2.35661	-4.80332	0.821864	-5.84442	5.08329e-09	2.18623e-08	26108
CLDN1	2.82213	-4.80259	0.710493	-6.75952	1.38448e-11	8.22568e-11	9076
EPPK1	12.6984	-4.7734	0.622889	-7.66332	1.81185e-14	1.4873e-13	83481
CDK14	26.8984	-4.75792	0.445907	-10.6702	1.40332e-26	3.50578e-25	5218
SMAD6	32.1139	-4.73719	0.420247	-11.2724	1.79621e-29	5.67488e-28	4091
NOVA2	245.786	-4.69641	0.261394	-17.9668	3.54688e-72	1.34725e-69	4858
CXorf67	2.16624	-4.65784	0.674558	-6.90503	5.01917e-12	3.13074e-11	340602
MID2	122.616	-4.65159	0.367555	-12.6555	1.0435e-36	5.62582e-35	11043
ENO4	3.05031	-4.63523	0.660911	-7.0134	2.326e-12	1.50501e-11	387712
ASIC1	131.407	-4.62714	0.338401	-13.6736	1.46065e-42	1.15696e-40	41
FAM153A	25.8634	-4.62631	0.963436	-4.80189	1.57175e-06	4.83503e-06	285596
PMCH	607.166	-4.60088	0.261696	-17.581	3.44278e-69	1.12822e-66	5367
SCTR	2.91832	-4.57685	0.799397	-5.72538	1.03201e-08	4.28842e-08	6344
BMS1P21	4.86639	-4.57295	0.709469	-6.4456	1.1514e-10	6.13238e-10	100288974
DFNB31	415.922	-4.56205	0.408055	-11.18	5.10989e-29	1.5305e-27	25861
OR10G2	2.00123	-4.553	0.665564	-6.84081	7.87445e-12	4.80137e-11	26534
HMCN1	59.3264	-4.54855	0.516787	-8.8016	1.34874e-18	1.6824e-17	83872
SFTPA2	13.0653	-4.54178	0.451273	-10.0644	7.94001e-24	1.58544e-22	729238
MCF2L	5.60861	-4.53881	0.66508	-6.82446	8.82588e-12	5.35999e-11	23263
LOC101927668	4.62138	-4.51602	0.836727	-5.39724	6.76732e-08	2.52968e-07	101927668
ASTL	5.35378	-4.51269	0.66175	-6.81933	9.14656e-12	5.54065e-11	431705
GRIK1-AS1	6.40162	-4.49905	0.61925	-7.26532	3.72143e-13	2.66137e-12	642976
DLEU7	17.9629	-4.46927	0.382315	-11.69	1.43355e-31	5.37194e-30	220107
METTL7A	705.884	-4.45879	0.384257	-11.6037	3.94746e-31	1.4468e-29	25840
EPHB1	1783.32	-4.38817	0.553097	-7.93381	2.12519e-15	1.93666e-14	2047
REG4	12.092	-4.36827	0.622044	-7.02244	2.18023e-12	1.41838e-11	83998
NAT8L	2550.16	-4.3673	0.132006	-33.0842	5.01063e-240	4.18714e-236	339983
RND3	6.65432	-4.36516	0.670547	-6.50985	7.52241e-11	4.11394e-10	390
SHTN1	44.7986	-4.35576	0.371632	-11.7206	9.99401e-32	3.77896e-30	57698
GPA33	373.876	-4.32805	0.443501	-9.75883	1.69102e-22	3.06529e-21	10223
LINC00504	33.3297	-4.32345	0.361517	-11.9592	5.81362e-33	2.46607e-31	201853
CRHBP	19.6634	-4.3197	0.381546	-11.3216	1.0263e-29	3.33707e-28	1393
LOC101928737	2.39848	-4.28243	0.703865	-6.08416	1.17105e-09	5.48536e-09	101928737
ZNF682	41.04	-4.27237	0.30517	-13.9999	1.55997e-44	1.39421e-42	91120
FAM13A	1724.97	-4.26873	0.150607	-28.3434	1.00847e-176	3.3709e-173	10144
RNF183	3.33606	-4.25428	0.660799	-6.43808	1.20992e-10	6.42764e-10	138065
RHOXF1	8.43275	-4.24691	0.522339	-8.13056	4.27314e-16	4.16668e-15	158800
SEPT10	42.4728	-4.24039	0.502086	-8.44555	3.02624e-17	3.31439e-16	151011
COL24A1	3.29628	-4.23736	0.681768	-6.21526	5.12392e-10	2.52987e-09	255631
ACOT12	2.75006	-4.22006	0.758915	-5.56065	2.68779e-08	1.05597e-07	134526
PAWR	4.54223	-4.21402	0.698149	-6.03599	1.57987e-09	7.3021e-09	5074
ID3	101.723	-4.21153	0.323452	-13.0206	9.34515e-39	5.74211e-37	3399
SCN2A	35.9877	-4.20403	0.465121	-9.03858	1.58717e-19	2.16895e-18	6326
ZCCHC14	1173.82	-4.19627	0.181766	-23.0861	6.38799e-118	8.2125e-115	23174
BMP4	111.262	-4.18799	0.306517	-13.6631	1.68556e-42	1.32881e-40	652
C11orf88	2.2432	-4.18732	0.785129	-5.33329	9.64468e-08	3.54345e-07	399949
TRNP1	3.15065	-4.17822	0.724395	-5.76788	8.02734e-09	3.37342e-08	388610
DBH-AS1	2.19679	-4.15638	0.849782	-4.89111	1.00269e-06	3.17807e-06	138948
SYT6	1.86678	-4.1509	0.742775	-5.58837	2.2921e-08	9.10357e-08	148281
PLEKHA1	611.604	-4.1492	0.397313	-10.4432	1.57496e-25	3.62067e-24	59338
DOCK3	567.967	-4.14285	0.258803	-16.0077	1.12824e-57	2.07211e-55	1795
PALD1	2.17147	-4.1413	1.49004	-2.77931	0.00544742	0.00958648	27143
DLEU7-AS1	3.68555	-4.1408	0.660808	-6.26627	3.69799e-10	1.8599e-09	100874074
KLHL34	2.59697	-4.13426	0.686415	-6.02298	1.7124e-09	7.8776e-09	257240
OR8S1	1.50979	-4.12855	0.745118	-5.5408	3.01094e-08	1.17822e-07	341568
CLEC7A	4.17816	-4.09837	0.624151	-6.56632	5.15732e-11	2.86646e-10	64581
CDH1	22.0768	-4.08378	0.42488	-9.61162	7.14188e-22	1.22548e-20	999
HOOK1	3.51739	-4.07912	0.670313	-6.08539	1.16207e-09	5.44942e-09	51361
WDFY4	453.632	-4.05374	0.831562	-4.87485	1.08891e-06	3.43635e-06	57705
SNCG	2.87487	-4.04221	0.739405	-5.46684	4.58124e-08	1.7483e-07	6623
LRRC18	1.97519	-4.02381	0.673274	-5.97649	2.28001e-09	1.03017e-08	474354
PKD1L3	364.963	-4.01214	0.283423	-14.156	1.71428e-45	1.63719e-43	342372
IL1RL1	69.4367	-4.01153	0.464446	-8.63723	5.75911e-18	6.80707e-17	9173
BTBD11	259.87	-3.98958	0.33801	-11.8031	3.76081e-32	1.46856e-30	121551
LARGE	2.77019	-3.9862	0.769559	-5.17985	2.22061e-07	7.71903e-07	9215
ATP1B1	868.866	-3.98446	0.466157	-8.54747	1.25816e-17	1.43534e-16	481
LOC101928075	1.33197	-3.9842	0.830649	-4.79649	1.61474e-06	4.95357e-06	101928075
ITGB8	3.91791	-3.98281	0.803495	-4.95685	7.16442e-07	2.31246e-06	3696
ZNF443	27.8057	-3.98219	0.355249	-11.2096	3.66034e-29	1.11228e-27	10224
TTC24	3.75973	-3.97196	0.703854	-5.64317	1.6695e-08	6.75767e-08	164118
FREM3	14.0097	-3.95888	0.389266	-10.1701	2.69619e-24	5.60465e-23	166752
ADGRE4P	2.27402	-3.95157	0.860065	-4.59451	4.33769e-06	1.25122e-05	326342
LOC100507387	2.69867	-3.94924	1.0165	-3.88514	0.000102271	0.000240267	100507387
CEACAM8	5.71224	-3.94544	0.567979	-6.94646	3.74562e-12	2.37034e-11	1088
PRSS1	9.30914	-3.93941	0.525181	-7.50105	6.33077e-14	4.93729e-13	5644
PTPRO	835.573	-3.93546	0.329097	-11.9583	5.87201e-33	2.48453e-31	5800
CAMSAP2	193.071	-3.92838	0.359392	-10.9306	8.22816e-28	2.26552e-26	23271
DRD3	4.89816	-3.92754	0.664529	-5.91027	3.41545e-09	1.50653e-08	1814
SPRED1	4.1401	-3.92182	0.756654	-5.18311	2.18212e-07	7.5963e-07	161742
ZNF540	59.2553	-3.91297	0.302586	-12.9318	2.9784e-38	1.76518e-36	163255
KCTD12	437.691	-3.90588	0.159682	-24.4604	3.90473e-132	5.9327e-129	115207
DBH	1.53757	-3.90291	0.813661	-4.79673	1.6128e-06	4.94853e-06	1621
ZNF709	25.8492	-3.89869	0.286806	-13.5935	4.37858e-42	3.25241e-40	163051
LINC01550	62.2798	-3.89718	0.252001	-15.4649	5.98279e-54	8.92771e-52	388011
C10orf35	24.6894	-3.8683	0.27269	-14.1857	1.12323e-45	1.09781e-43	219738
TNIP3	125.759	-3.85338	0.266739	-14.4463	2.64544e-47	2.83418e-45	79931
DNAH8	120.249	-3.8372	0.586437	-6.54324	6.02007e-11	3.32303e-10	1769
MDS2	7.61604	-3.82501	0.53806	-7.10889	1.16976e-12	7.8768e-12	259283
LPAL2	452.443	-3.8184	0.269482	-14.1694	1.41682e-45	1.3767e-43	80350
COL6A2	11.5699	-3.81808	0.44563	-8.56783	1.05455e-17	1.21466e-16	1292
CLLU1	2.0942	-3.80821	0.961583	-3.96035	7.48393e-05	0.000180099	574028
NCR1	11.4191	-3.80328	0.395	-9.62857	6.05637e-22	1.05e-20	9437
LOC100420587	7.1736	-3.80324	0.688098	-5.52717	3.2543e-08	1.26751e-07	100420587
TCEAL1	55.645	-3.79357	0.414438	-9.15354	5.50996e-20	7.94546e-19	9338
LOC100507006	251.467	-3.79295	0.209735	-18.0844	4.22662e-73	1.72291e-70	100507006
HRH2	179.786	-3.79026	0.419205	-9.04153	1.54489e-19	2.11811e-18	3274
ZNF573	60.8848	-3.78784	0.269585	-14.0506	7.63332e-45	6.93346e-43	126231
CASP1P2	327.072	-3.78214	0.252507	-14.9783	1.01733e-50	1.31803e-48	440067
PLIN5	2.82118	-3.77063	0.78681	-4.7923	1.64881e-06	5.05069e-06	440503
OLAH	646.073	-3.76196	0.542534	-6.93406	4.0893e-12	2.57806e-11	55301
ZSCAN18	7.90607	-3.76131	0.717204	-5.24442	1.56777e-07	5.57136e-07	65982
EPHB6	477.62	-3.75582	0.342649	-10.9611	5.87663e-28	1.63694e-26	2051
ZNF571	38.4879	-3.75244	0.311784	-12.0354	2.31583e-33	1.01056e-31	51276
MIR5690	2.35047	-3.75197	0.962584	-3.89782	9.70641e-05	0.000228838	100847048
LGSN	4.40705	-3.74905	0.715843	-5.23725	1.62984e-07	5.77907e-07	51557
PRDM5	4.30315	-3.74339	0.781191	-4.79189	1.65214e-06	5.05996e-06	11107
TNS1	1773.93	-3.7406	0.437968	-8.54081	1.33284e-17	1.51639e-16	7145
CNKSR2	170.688	-3.73857	0.400051	-9.34523	9.16915e-21	1.42156e-19	22866
CRIM1	296.127	-3.72912	0.276791	-13.4727	2.26485e-41	1.63157e-39	51232
EVPL	1.98781	-3.72657	0.809093	-4.60586	4.10768e-06	1.18795e-05	2125
CITED4	130.799	-3.7141	0.19452	-19.0937	2.84915e-81	1.58726e-78	163732
PRKAG2-AS1	8.08982	-3.71217	0.512422	-7.24436	4.34493e-13	3.08745e-12	100505483
ZNF844	8.72269	-3.70858	0.533995	-6.94497	3.78531e-12	2.39183e-11	284391
PCAT19	627.754	-3.70782	0.415783	-8.91769	4.76103e-19	6.2311e-18	100505495
TPD52L1	5.42419	-3.70525	0.60132	-6.16185	7.18979e-10	3.47191e-09	7164
LOC101927811	1.32364	-3.70136	0.835731	-4.42889	9.47195e-06	2.60498e-05	101927811
LINC01402	7.49347	-3.69721	0.463171	-7.98239	1.43528e-15	1.3231e-14	104797536
CALY	5.32951	-3.6918	0.504936	-7.31143	2.64322e-13	1.92889e-12	50632
IFNG-AS1	6.13416	-3.68893	0.745052	-4.95123	7.37459e-07	2.37616e-06	100885789
IRAIN	2.29353	-3.68536	0.69537	-5.29986	1.15895e-07	4.19798e-07	104472848
PRSS2	16.4743	-3.67675	0.440294	-8.35066	6.7884e-17	7.18521e-16	5645
TGFA	2.28117	-3.67666	0.685491	-5.36355	8.16034e-08	3.02068e-07	7039
ZBTB20-AS4	2.23764	-3.67578	0.804333	-4.56997	4.87802e-06	1.39791e-05	100874131
GAGE10	5.75002	-3.65135	0.588722	-6.20216	5.56927e-10	2.73762e-09	102724473
LEFTY1	2.63299	-3.64865	0.71471	-5.10508	3.30653e-07	1.12093e-06	10637
ATRNL1	58.5125	-3.64737	0.317746	-11.4789	1.68395e-30	5.87553e-29	26033
SNCA	14.4094	-3.64162	0.344488	-10.5711	4.0579e-26	9.73023e-25	6622
SGPP2	243.759	-3.64105	0.268403	-13.5656	6.40436e-42	4.73611e-40	130367
FOXP3	9092.58	-3.63793	0.116037	-31.3514	9.31838e-216	3.89345e-212	50943
ZNF835	1.05314	-3.63736	0.849092	-4.28382	1.83713e-05	4.84519e-05	90485
CA3	1.54133	-3.62449	0.718651	-5.04346	4.57187e-07	1.51727e-06	761
ACAN	7.12655	-3.6088	0.533207	-6.76811	1.30474e-11	7.78236e-11	176
SPINT1	259.032	-3.59927	0.246698	-14.5898	3.26358e-48	3.82313e-46	6692
LINC01234	1.48662	-3.57991	0.738295	-4.84888	1.24159e-06	3.8859e-06	100506465
PLA2G4E	3.4443	-3.56776	0.631967	-5.64549	1.64711e-08	6.67186e-08	123745
GRIK1-AS2	25.4542	-3.56247	0.32081	-11.1046	1.19143e-28	3.46904e-27	100379661
MIR4787	2.45447	-3.5306	0.695143	-5.07896	3.79513e-07	1.27673e-06	100616138
ZNF439	12.027	-3.53034	0.396463	-8.90459	5.35854e-19	6.97487e-18	90594
SMPD3	309.446	-3.52927	0.182831	-19.3035	5.02009e-83	2.99645e-80	55512
SCIN	41.9586	-3.5122	0.78456	-4.47666	7.58211e-06	2.1127e-05	85477
SPTLC3	1.68143	-3.49864	0.870786	-4.01779	5.87455e-05	0.000144067	55304
CXCR5	11.8296	-3.49721	0.450006	-7.77148	7.75764e-15	6.62511e-14	643
EDA	209.471	-3.49237	0.314188	-11.1155	1.05403e-28	3.07973e-27	1896
IL1RL2	6.31663	-3.4774	0.476933	-7.29117	3.07282e-13	2.21936e-12	8808
PROM1	1.14973	-3.4769	1.03187	-3.36953	0.000752969	0.00153309	8842
GABRB2	1.65921	-3.44594	0.822147	-4.19139	2.77246e-05	7.13522e-05	2561
TMEM108	8.17446	-3.44069	0.490979	-7.00782	2.42059e-12	1.56198e-11	66000
FAM153B	6.04472	-3.43929	0.853412	-4.03005	5.57648e-05	0.000137301	202134
HAPLN3	1633.75	-3.42534	0.207378	-16.5174	2.75138e-61	6.21402e-59	145864
LINC01284	1.1219	-3.42438	0.86462	-3.96056	7.47747e-05	0.000179996	101926971
PTRF	140.025	-3.41922	0.411214	-8.31494	9.17949e-17	9.52899e-16	284119
PRG4	126.906	-3.40353	0.287861	-11.8235	2.95053e-32	1.16029e-30	10216
RGPD1	44.2976	-3.39286	0.36648	-9.25797	2.08356e-20	3.10084e-19	400966
ZBTB20-AS1	70.5015	-3.39102	0.312042	-10.8672	1.65199e-27	4.45317e-26	100131117
TRIM2	5.80953	-3.38711	0.597759	-5.66635	1.45871e-08	5.94621e-08	23321
AEBP1	48.5636	-3.38705	0.721597	-4.69383	2.68139e-06	7.96554e-06	165
FAM172BP	19.5327	-3.3792	0.402605	-8.39333	4.7256e-17	5.07576e-16	131909
TLE2	95.6706	-3.37247	0.350632	-9.61825	6.69619e-22	1.15494e-20	7089
SLC25A27	1.88907	-3.36814	0.733358	-4.59276	4.37421e-06	1.2611e-05	9481
ADAD2	3.08245	-3.36406	0.622993	-5.39983	6.67038e-08	2.49512e-07	161931
LOC100130451	4.31569	-3.35547	0.677111	-4.95557	7.21176e-07	2.32729e-06	100130451
GRAMD1C	55.1815	-3.35496	0.423324	-7.92527	2.27647e-15	2.06439e-14	54762
ERBB3	146.763	-3.35378	0.348388	-9.62655	6.17659e-22	1.06973e-20	2065
INADL	324.017	-3.35281	0.405413	-8.27011	1.33839e-16	1.36394e-15	10207
ANKRD55	32.9681	-3.35042	0.507212	-6.60555	3.96047e-11	2.23017e-10	79722
MIR614	1.06205	-3.34705	0.919421	-3.64039	0.000272228	0.000598258	693199
CSF3R	3.05883	-3.34599	0.720628	-4.64316	3.43114e-06	1.002e-05	1441
TCEAL4	100.104	-3.33893	0.541802	-6.16263	7.15457e-10	3.4569e-09	79921
ZNF365	1.80828	-3.33293	0.877712	-3.79729	0.000146285	0.000335464	22891
C7orf71	2.13146	-3.31128	0.679747	-4.87133	1.10847e-06	3.49412e-06	285941
ZNF563	78.1462	-3.31106	0.335646	-9.86474	5.91868e-23	1.1102e-21	147837
CALCRL	3.32846	-3.3107	0.707979	-4.67627	2.92144e-06	8.62345e-06	10203
ZNF571-AS1	6.89063	-3.29521	0.474425	-6.94568	3.7664e-12	2.38258e-11	100507433
LOC101929762	2.89122	-3.29519	0.694543	-4.74439	2.09131e-06	6.30791e-06	101929762
ZNF208	4.05061	-3.28932	0.538482	-6.1085	1.00575e-09	4.76042e-09	7757
LGALS17A	34.448	-3.27494	0.627981	-5.21503	1.83788e-07	6.46392e-07	400696
TRPC1	98.5475	-3.27353	0.417064	-7.849	4.19381e-15	3.69095e-14	7220
FAM110C	720.076	-3.26202	0.390656	-8.35011	6.81994e-17	7.21403e-16	642273
PCAT1	3.61879	-3.25235	0.552481	-5.8868	3.93748e-09	1.7218e-08	100750225
VSIG1	951.668	-3.2465	0.384071	-8.45287	2.8423e-17	3.12522e-16	340547
AIG1	59.3258	-3.24603	0.34189	-9.49437	2.21547e-21	3.63012e-20	51390
NRCAM	1.42737	-3.24303	0.906568	-3.57726	0.000347212	0.000748382	4897
MYO16	12.6805	-3.23815	0.428968	-7.54869	4.3966e-14	3.48909e-13	23026
ZNF799	69.1738	-3.23605	0.402453	-8.04082	8.92386e-16	8.41673e-15	90576
GNG8	29.7894	-3.23008	0.672529	-4.80288	1.564e-06	4.81384e-06	94235
SEPT3	78.1829	-3.22883	0.33278	-9.70258	2.9398e-22	5.23247e-21	55964
PLCH1	6.38561	-3.21255	0.827222	-3.88354	0.000102948	0.000241686	23007
LINC00951	2.02832	-3.21201	0.895004	-3.58882	0.000332179	0.000718296	401260
RGS9BP	8.04547	-3.20291	0.405511	-7.89845	2.82394e-15	2.54155e-14	388531
ZDHHC23	1348.46	-3.20289	0.425156	-7.53344	4.94199e-14	3.90154e-13	254887
POU5F1B	2.34871	-3.19799	0.660938	-4.83856	1.30782e-06	4.08249e-06	5462
FAM153C	6.87576	-3.19515	0.889034	-3.59396	0.000325691	0.000705453	653316
PECAM1	28.2266	-3.16746	0.449697	-7.04353	1.87423e-12	1.23087e-11	5175
ADM	8.25802	-3.16524	0.864548	-3.66115	0.000251088	0.000554643	133
GABARAPL3	1.65855	-3.16059	0.724645	-4.36158	1.29129e-05	3.48367e-05	23766
ZNF607	22.8057	-3.15165	0.243236	-12.9572	2.1392e-38	1.28145e-36	84775
MIR3909	1.34321	-3.14943	0.77697	-4.05347	5.04628e-05	0.00012502	100500826
LGMN	1112.92	-3.14853	0.244864	-12.8583	7.72544e-38	4.45225e-36	5641
SAMD12	29.9143	-3.13902	0.514431	-6.10193	1.04793e-09	4.94608e-09	401474
CA13	24.5586	-3.13767	0.300052	-10.4571	1.35928e-25	3.14213e-24	377677
TEX14	215.42	-3.1301	0.312838	-10.0055	1.44162e-23	2.83123e-22	56155
ZNF329	105.231	-3.12792	0.219301	-14.2631	3.71513e-46	3.71802e-44	79673
CCR8	252.42	-3.12312	0.290219	-10.7612	5.24542e-27	1.36979e-25	1237
MIR4256	1.07298	-3.11523	0.826977	-3.76701	0.000165215	0.000375729	100422976
MIR3142	0.898224	-3.11221	0.917834	-3.39082	0.000696848	0.00142796	100422938
PADI4	1.59551	-3.10862	0.86872	-3.5784	0.00034571	0.000745433	23569
LRG1	92.2699	-3.09815	0.408763	-7.57933	3.4735e-14	2.78831e-13	116844
LRRC32	2151.75	-3.09605	0.177624	-17.4303	4.85657e-68	1.50311e-65	2615
GUCY2EP	1.08711	-3.09367	0.852858	-3.62741	0.000286274	0.000626407	390226
MIR4494	1.51993	-3.0904	0.843654	-3.66311	0.000249173	0.000550633	100616478
FAM150B	39.4301	-3.08876	0.483686	-6.38589	1.70405e-10	8.91001e-10	285016
CNKSR1	94.5888	-3.08682	0.206019	-14.9832	9.4601e-51	1.24493e-48	10256
LAMC2	15.7538	-3.0849	0.807704	-3.81934	0.000133807	0.000308507	3918
WNT2B	27.006	-3.08073	0.345523	-8.91612	4.82921e-19	6.31538e-18	7482
SV2B	2.06913	-3.07491	0.797898	-3.85376	0.000116316	0.000270579	9899
NOTUM	3.21901	-3.07404	0.603452	-5.0941	3.50398e-07	1.18523e-06	147111
IGF1R	569.609	-3.07344	0.19744	-15.5664	1.23086e-54	1.92256e-52	3480
CA11	383.254	-3.06979	0.142125	-21.5993	1.82483e-103	2.03323e-100	770
LINC00161	23.3013	-3.06903	0.382588	-8.02178	1.04224e-15	9.72039e-15	118421
ZBTB18	933.941	-3.06605	0.346626	-8.84542	9.11887e-19	1.15808e-17	10472
RAB3B	15.046	-3.06333	0.580787	-5.27445	1.33155e-07	4.77149e-07	5865
STPG2	3.14584	-3.05761	0.62341	-4.90466	9.359e-07	2.97994e-06	285555
ADARB2	24.6392	-3.05581	0.720577	-4.24078	2.22741e-05	5.80669e-05	105
HS3ST1	19.7216	-3.04754	0.457726	-6.65801	2.7756e-11	1.59411e-10	9957
CHRNA6	11.784	-3.04284	0.445998	-6.82252	8.94546e-12	5.42867e-11	8973
LAPTM4B	980.155	-3.04021	0.307755	-9.87867	5.15116e-23	9.70591e-22	55353
ANKRD20A11P	5.6347	-3.03471	0.675037	-4.49562	6.93671e-06	1.9451e-05	391267
LRRC16A	92.5199	-3.03129	0.415927	-7.28803	3.14517e-13	2.26867e-12	55604
TNNT3	59.6951	-3.02375	0.281748	-10.7321	7.19212e-27	1.84642e-25	7140
PRR36	6.30633	-3.00465	0.524415	-5.72954	1.00705e-08	4.18886e-08	80164
OBSCN	462.949	-3.00447	0.201168	-14.9351	1.94757e-50	2.48471e-48	84033
CPLX2	1.47188	-3.00426	0.897767	-3.34637	0.000818781	0.00165589	10814
EPHB4	31.8239	-3.00087	0.251231	-11.9447	6.92387e-33	2.89297e-31	2050
MAP7	102.651	-2.99976	0.220453	-13.6073	3.62584e-42	2.71743e-40	9053
TMEM56	1.23698	-2.99796	0.871993	-3.43806	0.000585899	0.00121656	148534
NTSR1	6.14153	-2.99712	0.492296	-6.08804	1.14301e-09	5.36604e-09	4923
CD300LD	7.72666	-2.99142	0.481676	-6.21044	5.28353e-10	2.60559e-09	100131439
CDCP2	2.71902	-2.9882	0.672116	-4.44596	8.74998e-06	2.41765e-05	200008
ANKRD6	529.69	-2.98502	0.331136	-9.01448	1.9781e-19	2.68562e-18	22881
ASIC4	1.2174	-2.98035	0.946572	-3.14857	0.00164074	0.00317306	55515
ENPEP	22.5382	-2.97665	0.414475	-7.18172	6.88375e-13	4.73644e-12	2028
LAYN	291.457	-2.97621	0.490298	-6.07021	1.27745e-09	5.96872e-09	143903
MYBPC2	3.60555	-2.97552	0.587015	-5.06889	4.00134e-07	1.34124e-06	4606
MEOX1	80.4481	-2.96043	0.540203	-5.48022	4.24799e-08	1.62949e-07	4222
PRKCZ	88.9546	-2.96031	0.203585	-14.5409	6.67356e-48	7.54984e-46	5590
DLL4	1.02124	-2.958	0.875832	-3.37736	0.000731848	0.00149395	54567
ME3	46.3694	-2.95586	0.273891	-10.7921	3.75158e-27	9.92092e-26	10873
CRIP3	1.18117	-2.95521	0.829907	-3.5609	0.000369586	0.000792519	401262
KIAA0319	4.03174	-2.95506	0.532749	-5.54681	2.90925e-08	1.14003e-07	9856
DBIL5P2	1.18915	-2.95396	0.802734	-3.67988	0.000233348	0.000518472	100169989
KRT72	1.95394	-2.95165	1.00249	-2.94431	0.00323676	0.00594135	140807
FAM19A1	2.05272	-2.95039	0.783508	-3.76561	0.000166142	0.000377632	407738
SLC22A3	4.7584	-2.94645	0.569322	-5.17538	2.27453e-07	7.89166e-07	6581
LOC105376360	7.12301	-2.94525	0.421091	-6.99433	2.66534e-12	1.71198e-11	105376360
CPA5	133.059	-2.94373	0.83374	-3.53075	0.000414386	0.000881684	93979
PRSS22	2.52559	-2.93883	0.846307	-3.47253	0.000515583	0.00107995	64063
CD81-AS1	23.7745	-2.93305	0.364399	-8.04901	8.34665e-16	7.89013e-15	101927682
LINC00470	1.38493	-2.91636	0.817304	-3.56827	0.000359346	0.000772543	56651
SLC14A1	279.122	-2.91321	0.141211	-20.6302	1.47046e-94	1.36532e-91	6563
EFNB1	831.875	-2.90003	0.178459	-16.2504	2.21855e-59	4.36219e-57	1947
CMTM8	62.1382	-2.8997	0.217526	-13.3304	1.54127e-40	1.0514e-38	152189
CHST15	131.719	-2.89956	0.653313	-4.43825	9.0695e-06	2.49965e-05	51363
CPNE8	202.519	-2.89855	0.233384	-12.4197	2.0435e-35	1.0045e-33	144402
MRPL23-AS1	4.20368	-2.89313	0.544791	-5.31053	1.09305e-07	3.97912e-07	100133545
LGR6	2.84649	-2.89141	0.574799	-5.03031	4.89697e-07	1.61977e-06	59352
PTGIR	350.913	-2.88976	0.485622	-5.95064	2.67097e-09	1.19329e-08	5739
NPM2	7.27148	-2.8834	0.376907	-7.65015	2.00742e-14	1.643e-13	10361
ZCCHC18	47.574	-2.87342	0.31365	-9.16122	5.1316e-20	7.41266e-19	644353
CLYBL-AS1	1.12047	-2.87321	0.839176	-3.42384	0.000617425	0.00127711	101927465
PACSIN1	37.0427	-2.86607	0.373252	-7.67864	1.60788e-14	1.32704e-13	29993
P2RX6	4.08206	-2.86493	0.499337	-5.73747	9.6104e-09	4.00645e-08	9127
F5	12145.9	-2.86133	0.691246	-4.13938	3.48249e-05	8.83601e-05	2153
PSG3	1.10282	-2.85322	0.82055	-3.4772	0.000506681	0.0010625	5671
RAPH1	325.157	-2.85009	0.397216	-7.17516	7.22222e-13	4.95302e-12	65059
LOC101929532	1.37902	-2.84457	0.919748	-3.09277	0.00198298	0.0037807	101929532
ALS2CR11	6.0745	-2.844	0.547633	-5.19326	2.06645e-07	7.21616e-07	151254
SELL	13403	-2.83803	0.42242	-6.7185	1.83603e-11	1.0718e-10	6402
PRAP1	4.81113	-2.83639	0.486107	-5.83492	5.38176e-09	2.3057e-08	118471
ZNF284	61.5735	-2.83336	0.167938	-16.8714	7.30007e-64	1.7682e-61	342909
SMIM10L2A	7.07816	-2.83319	0.422155	-6.71126	1.92957e-11	1.12365e-10	399668
CCND1	30.2046	-2.82892	0.360855	-7.8395	4.52342e-15	3.95604e-14	595
SUSD4	1.09645	-2.82155	0.970233	-2.90811	0.00363616	0.00660198	55061
ZNF702P	11.0708	-2.81925	0.41408	-6.80846	9.86504e-12	5.94785e-11	79986
LINC01422	6.2602	-2.81789	0.578287	-4.87282	1.10015e-06	3.46921e-06	101929539
HKDC1	445.211	-2.80923	0.362705	-7.74523	9.54114e-15	8.06581e-14	80201
CECR3	1.85716	-2.8092	0.792106	-3.54649	0.000390397	0.000834147	27442
C9orf135	13.5439	-2.80065	0.830367	-3.37279	0.00074412	0.00151627	138255
LOC101928008	1.09689	-2.79107	0.774478	-3.60381	0.000313583	0.000681081	101928008
CXorf58	12.5858	-2.79096	0.406023	-6.87391	6.24673e-12	3.85388e-11	254158
FAM182B	1.28724	-2.78613	0.854355	-3.26109	0.00110985	0.0022001	728882
C11orf44	25.0998	-2.78517	0.572111	-4.86822	1.12607e-06	3.54692e-06	283171
GGT7	472.136	-2.7768	0.26613	-10.434	1.73438e-25	3.96535e-24	2686
LDLRAD4-AS1	2.42424	-2.77678	0.720997	-3.85131	0.000117486	0.000273094	100288122
GRIK1	18.2692	-2.7746	0.333391	-8.32236	8.62321e-17	8.98502e-16	2897
UPB1	17.3376	-2.76881	0.321307	-8.61735	6.85191e-18	8.04185e-17	51733
ZNF677	5.67987	-2.76141	0.45413	-6.08066	1.19688e-09	5.60166e-09	342926
TP53I11	3.30667	-2.75847	0.685523	-4.02389	5.72452e-05	0.000140821	9537
FGF9	2.44417	-2.75589	0.658407	-4.18569	2.84298e-05	7.3021e-05	2254
LRRC2	46.2931	-2.75546	0.582225	-4.73264	2.21614e-06	6.6556e-06	79442
RCAN3AS	30.1777	-2.74951	0.26201	-10.4939	9.21412e-26	2.15379e-24	100750325
FAM84B	408.347	-2.74194	0.557602	-4.91737	8.77147e-07	2.79927e-06	157638
ITIH3	11.5141	-2.73944	0.427862	-6.40263	1.52727e-10	8.02176e-10	3699
ADAMTS4	351.648	-2.73755	0.240926	-11.3626	6.4204e-30	2.11229e-28	9507
MIR4671	2.90755	-2.73236	0.571578	-4.78038	1.74965e-06	5.33611e-06	100616380
GAL3ST4	134.798	-2.71498	0.158196	-17.1621	5.10345e-66	1.42156e-63	79690
C2orf15	20.4322	-2.71434	0.266617	-10.1807	2.4185e-24	5.07156e-23	150590
MIR194-1	1.00972	-2.71123	0.848601	-3.19494	0.00139859	0.00273325	406969
LOC101929555	20.0425	-2.70413	0.399119	-6.77526	1.24186e-11	7.42054e-11	101929555
C16orf74	44.0743	-2.70024	0.405935	-6.65191	2.89314e-11	1.6582e-10	404550
DUSP2	579.351	-2.69436	0.214068	-12.5865	2.5067e-36	1.30513e-34	1844
SLC47A2	8.25968	-2.69193	0.324851	-8.28668	1.16455e-16	1.19552e-15	146802
IFNGR2	111.743	-2.68646	0.198161	-13.557	7.20414e-42	5.25776e-40	3460
DHRS2	216.737	-2.68404	0.60136	-4.46328	8.07139e-06	2.24119e-05	10202
PTCHD2	16.742	-2.68395	0.431347	-6.22225	4.90084e-10	2.42761e-09	57540
AREG	11.7216	-2.68321	0.619887	-4.32854	1.501e-05	4.00673e-05	374
LGALSL	117.001	-2.68138	0.467605	-5.73428	9.79251e-09	4.08135e-08	29094
ZNF793-AS1	1.45671	-2.67532	0.742711	-3.6021	0.000315653	0.000685219	101927720
LRP4	136.194	-2.67494	0.476091	-5.61855	1.92564e-08	7.7289e-08	4038
HRH1	65.661	-2.67198	0.390247	-6.84688	7.54783e-12	4.61907e-11	3269
SERHL	9.99072	-2.66927	0.473854	-5.63311	1.76992e-08	7.1444e-08	94009
CPNE2	55.0118	-2.6672	0.223322	-11.9433	7.03795e-33	2.926e-31	221184
LOC101926935	6.03764	-2.66715	0.571023	-4.67083	2.99986e-06	8.83309e-06	101926935
TENM4	1.98321	-2.66584	0.642701	-4.14787	3.35582e-05	8.53277e-05	26011
MIR548AT	1.42409	-2.6656	0.743501	-3.5852	0.000336822	0.000727584	100847030
PCDH18	5.04819	-2.6625	0.611893	-4.35126	1.35358e-05	3.63938e-05	54510
AASS	180.419	-2.65838	0.363734	-7.30859	2.69956e-13	1.96677e-12	10157
GALNT9	19.8654	-2.65211	0.485862	-5.45857	4.7998e-08	1.82523e-07	50614
VIPR1-AS1	3.29917	-2.64542	0.552583	-4.78736	1.68987e-06	5.16604e-06	100874007
PPAP2C	49.4694	-2.64466	0.498818	-5.30185	1.14634e-07	4.15772e-07	8612
S100Z	145.924	-2.64298	0.24421	-10.8226	2.69126e-27	7.17369e-26	170591
MAGI1	183.617	-2.63938	0.2564	-10.294	7.49817e-25	1.63599e-23	9223
SARDH	6.10882	-2.63753	0.554941	-4.7528	2.00618e-06	6.06427e-06	1757
NUAK1	1.3595	-2.63411	0.89972	-2.9277	0.00341475	0.0062386	9891
LOC101929095	21.1444	-2.62588	0.302145	-8.69082	3.59838e-18	4.32038e-17	101929095
AMZ1	6.51444	-2.62578	0.43838	-5.98974	2.10173e-09	9.5348e-09	155185
OR56B1	1.41537	-2.62538	0.735184	-3.57105	0.000355551	0.000765073	387748
DHRS3	24.8705	-2.62148	0.708529	-3.69989	0.000215694	0.000481486	9249
PPEF2	14.7214	-2.6213	0.291895	-8.98028	2.70069e-19	3.61962e-18	5470
TUB	46.4416	-2.61729	0.417763	-6.265	3.72816e-10	1.87395e-09	7275
RSPO4	12.8923	-2.61716	0.517648	-5.05587	4.28444e-07	1.42926e-06	343637
LINC00565	40.4477	-2.61423	0.359434	-7.27319	3.51094e-13	2.51838e-12	100861555
ABLIM2	6.03454	-2.61419	0.504675	-5.17995	2.21944e-07	7.71817e-07	84448
IPCEF1	1420.5	-2.60168	0.307775	-8.4532	2.83431e-17	3.11848e-16	26034
SIRPD	2.50373	-2.59977	0.626614	-4.14892	3.34042e-05	8.50007e-05	128646
STOX2	5.15956	-2.59219	0.629611	-4.11713	3.83617e-05	9.66736e-05	56977
FAM19A2	28.0137	-2.5902	0.229215	-11.3003	1.30728e-29	4.18557e-28	338811
SLC1A1	148.173	-2.58104	0.581123	-4.44147	8.93461e-06	2.46409e-05	6505
GABARAPL1	908.876	-2.57686	0.166622	-15.4653	5.94591e-54	8.92771e-52	23710
PLGLA	4.00176	-2.57685	0.464706	-5.54512	2.93749e-08	1.15036e-07	285189
CXADR	83.3197	-2.57669	0.355294	-7.25226	4.09873e-13	2.92494e-12	1525
IL36G	4.21103	-2.56829	0.676484	-3.79654	0.000146732	0.000336351	56300
SLC40A1	2.69332	-2.56567	0.819944	-3.12907	0.00175358	0.00337257	30061
C12orf79	298.586	-2.56513	0.331803	-7.73089	1.06799e-14	8.98754e-14	256021
CDKN1C	11.6594	-2.56372	0.398761	-6.42922	1.28262e-10	6.77941e-10	1028
MIR4753	1.61024	-2.56313	0.737627	-3.47482	0.000511188	0.00107115	100616224
MIRLET7G	0.931817	-2.5629	0.915104	-2.80067	0.00509974	0.00902976	406890
HIGD1C	2.39402	-2.56116	0.61775	-4.14595	3.38404e-05	8.59796e-05	613227
LINC01036	4.42157	-2.55623	0.540315	-4.73099	2.23427e-06	6.70884e-06	104169671
CPLX1	61.5635	-2.55459	0.241146	-10.5935	3.1927e-26	7.71091e-25	10815
ZNF491	4.00112	-2.55256	0.46493	-5.4902	4.01482e-08	1.54465e-07	126069
LOC653513	29.3867	-2.55118	0.41539	-6.14165	8.16692e-10	3.91324e-09	653513
VSIG2	14.7916	-2.54869	0.615741	-4.13922	3.48487e-05	8.84072e-05	23584
EFHD1	19.7333	-2.54509	0.369978	-6.87903	6.02621e-12	3.72609e-11	80303
NCAM1	2.31525	-2.54487	0.776462	-3.27752	0.00104724	0.00208662	4684
LRP4-AS1	2.07375	-2.54413	0.696809	-3.65112	0.0002611	0.000575316	100507401
PAX2	2.56708	-2.53699	0.710662	-3.5699	0.00035712	0.00076813	5076
IL11RA	1516.68	-2.53653	0.166575	-15.2275	2.32347e-52	3.37671e-50	3590
CYP4F29P	14.227	-2.53587	0.630337	-4.02304	5.74509e-05	0.000141265	54055
TMEM59L	1.82154	-2.5331	0.835103	-3.03328	0.0024191	0.00454785	25789
RDH10-AS1	105.848	-2.52613	0.176693	-14.2967	2.29364e-46	2.33741e-44	101926926
TEC	11.8	-2.52563	0.349065	-7.23542	4.64077e-13	3.28928e-12	7006
MAML3	89.4041	-2.52228	0.2684	-9.3975	5.58761e-21	8.83499e-20	55534
PHYHIP	1.55513	-2.52063	0.746904	-3.37478	0.000738754	0.00150626	9796
GLIPR1L1	2.52088	-2.51667	0.642634	-3.91618	8.99619e-05	0.000213631	256710
GPC2	51.9722	-2.51547	0.225773	-11.1416	7.87122e-29	2.33662e-27	221914
CSF2RB	7761.43	-2.51482	0.116836	-21.5243	9.22032e-103	9.6312e-100	1439
ZNF347	66.2837	-2.51024	0.318039	-7.89287	2.95308e-15	2.64354e-14	84671
CYP7B1	26.0102	-2.509	0.251628	-9.97105	2.04061e-23	3.95646e-22	9420
HACD1	14.9747	-2.50799	0.483755	-5.18443	2.16676e-07	7.5444e-07	9200
TCF7	1016.72	-2.50202	0.446101	-5.60865	2.03908e-08	8.1529e-08	6932
PNMA6A	2.48227	-2.4988	0.662776	-3.7702	0.000163116	0.000371209	84968
MIR3146	1.76393	-2.49463	0.663619	-3.75913	0.000170505	0.000386813	100422967
CAMKK1	126.735	-2.49142	0.300539	-8.28984	1.13397e-16	1.16628e-15	84254
E2F5	40.7446	-2.49125	0.247123	-10.081	6.70361e-24	1.34822e-22	1875
PI16	299.916	-2.4876	0.595395	-4.17806	2.94007e-05	7.53873e-05	221476
C7orf57	8.43053	-2.47762	0.335725	-7.37991	1.58395e-13	1.18552e-12	136288
DBNDD1	2.18261	-2.47583	0.727707	-3.40223	0.000668377	0.00137348	79007
LINC00937	1.29055	-2.47452	0.84875	-2.91549	0.00355126	0.00646046	389634
MIR765	2.26923	-2.46832	0.568577	-4.34122	1.41694e-05	3.7969e-05	768220
BCL6	708.381	-2.46792	0.226971	-10.8733	1.54495e-27	4.18489e-26	604
CPM	112.129	-2.46399	0.259933	-9.47931	2.55966e-21	4.1655e-20	1368
MMP21	9.28087	-2.45734	0.301008	-8.1637	3.24902e-16	3.22069e-15	118856
ADAM29	3.85745	-2.45681	0.760284	-3.23144	0.00123167	0.00242661	11086
SBF2	119.852	-2.45476	0.221543	-11.0803	1.56349e-28	4.51305e-27	81846
SLC13A5	11.7886	-2.45298	0.36804	-6.66497	2.64711e-11	1.52189e-10	284111
GJC3	9.3973	-2.44806	0.291362	-8.4021	4.38555e-17	4.73181e-16	349149
KSR1	468.127	-2.44582	0.189323	-12.9188	3.52732e-38	2.07578e-36	8844
IGSF9	3.1889	-2.44454	0.611969	-3.99455	6.4818e-05	0.000157503	57549
NAP1L3	14.6697	-2.44084	0.315044	-7.74761	9.36372e-15	7.92384e-14	4675
ERICH4	2.92409	-2.44005	0.495632	-4.92311	8.51786e-07	2.72353e-06	100170765
GPR161	72.9415	-2.43278	0.39803	-6.11205	9.83564e-10	4.66467e-09	23432
NAV2	6.67874	-2.42784	0.427337	-5.68133	1.33649e-08	5.4653e-08	89797
FLJ31356	11.0147	-2.4263	0.333883	-7.26693	3.67742e-13	2.63328e-12	403150
ICA1	56.2433	-2.42542	0.335383	-7.23179	4.76667e-13	3.36851e-12	3382
GH1	3.97218	-2.42493	0.575735	-4.21188	2.53254e-05	6.55526e-05	2688
MARCH3	88.6509	-2.42471	0.186266	-13.0175	9.73626e-39	5.96051e-37	115123
DOCK6	7.48458	-2.42027	0.457439	-5.29093	1.21699e-07	4.39203e-07	57572
LOC100134368	10.8085	-2.4176	0.341849	-7.07214	1.52558e-12	1.01259e-11	100134368
FOXN3-AS2	10.287	-2.41558	0.39487	-6.11742	9.51044e-10	4.52328e-09	29018
KCNJ9	1.71603	-2.41173	0.675889	-3.56823	0.000359405	0.00077257	3765
CCR7	1251.1	-2.40551	0.403506	-5.96152	2.49904e-09	1.12185e-08	1236
DNMBP	469.803	-2.40458	0.240674	-9.99101	1.66878e-23	3.26584e-22	23268
ALDH2	17.4968	-2.40386	0.335946	-7.15549	8.33741e-13	5.68516e-12	217
BGLAP	7.41315	-2.40273	0.383337	-6.26793	3.65887e-10	1.84134e-09	632
SIK1	324.926	-2.401	0.167935	-14.2972	2.27878e-46	2.33652e-44	150094
MIR1207	1.69539	-2.40044	0.811395	-2.95841	0.00309231	0.00569998	100302175
PVRL3	222.607	-2.39973	0.271731	-8.83127	1.03495e-18	1.30742e-17	25945
MTRNR2L6	2.67342	-2.39901	0.561206	-4.27474	1.91363e-05	5.03344e-05	100463482
ANKK1	8.28872	-2.38398	0.434992	-5.48051	4.24105e-08	1.6272e-07	255239
NOXA1	7.77757	-2.38347	0.439921	-5.41796	6.02842e-08	2.26717e-07	10811
RPRML	1.43607	-2.38115	0.837128	-2.84443	0.0044491	0.00795526	388394
DERL3	196.393	-2.37811	0.172588	-13.7792	3.40226e-43	2.78735e-41	91319
LINC00239	11.5993	-2.37545	0.317107	-7.49101	6.83432e-14	5.30771e-13	145200
JUN	8350.96	-2.37516	0.405404	-5.85876	4.66349e-09	2.01606e-08	3725
POU2AF1	108.07	-2.37479	0.316346	-7.50694	6.05274e-14	4.72929e-13	5450
HP09053	6.58801	-2.37405	0.514152	-4.61741	3.88555e-06	1.12585e-05	101929357
ZNF890P	49.3573	-2.37156	0.519595	-4.56425	5.01279e-06	1.43408e-05	645700
DNM1	8.1738	-2.36462	0.311115	-7.60045	2.95094e-14	2.38371e-13	1759
SYNJ2BP	700.248	-2.36172	0.322327	-7.32709	2.35198e-13	1.72633e-12	55333
SLC5A2	3.49013	-2.36062	0.496461	-4.75489	1.98556e-06	6.00627e-06	6524
EPHX2	149.364	-2.35646	0.144292	-16.3312	5.92067e-60	1.22163e-57	2053
MGAT3	35.7343	-2.3522	0.335976	-7.00108	2.54e-12	1.63462e-11	4248
IER5L	104.008	-2.3508	0.282194	-8.33042	8.05573e-17	8.44109e-16	389792
CYP2A6	17.174	-2.35065	0.355901	-6.60479	3.98092e-11	2.23944e-10	1548
TMC1	4.72723	-2.35034	0.665768	-3.53027	0.000415132	0.000883047	117531
TFAP2E	88.6334	-2.34928	0.198426	-11.8396	2.43619e-32	9.62554e-31	339488
TNFSF13B	470.529	-2.34858	0.230924	-10.1703	2.68941e-24	5.59753e-23	10673
ZNF69	15.3184	-2.34118	0.336371	-6.96011	3.4001e-12	2.16315e-11	7620
LOC100240735	11.507	-2.33574	0.4858	-4.80802	1.52433e-06	4.70301e-06	100240735
FHIT	144.802	-2.33424	0.455098	-5.12908	2.9116e-07	9.96347e-07	2272
CXCR6	1317.49	-2.33359	0.370274	-6.30233	2.93207e-10	1.49083e-09	10663
SPATA22	3.85454	-2.33088	0.791554	-2.94469	0.00323276	0.0059353	84690
B3GALNT1	304.081	-2.32745	0.350313	-6.6439	3.05486e-11	1.74669e-10	8706
NAPSA	115.981	-2.32714	0.193102	-12.0513	1.90862e-33	8.35047e-32	9476
ESR2	40.9159	-2.32164	0.230026	-10.0929	5.93604e-24	1.19963e-22	2100
VWA1	2.77118	-2.31848	0.709846	-3.26617	0.00109013	0.00216433	64856
LINC00312	6.27395	-2.31836	0.592368	-3.91371	9.0888e-05	0.000215585	29931
OPHN1	19.967	-2.31628	0.29439	-7.86808	3.60121e-15	3.19295e-14	4983
MIR646HG	15.0596	-2.3138	0.317659	-7.2839	3.24309e-13	2.33126e-12	284757
AWAT1	2.10656	-2.30991	0.659969	-3.50004	0.000465197	0.000981795	158833
SH2B2	9.24612	-2.30368	0.318318	-7.23705	4.58542e-13	3.2528e-12	10603
SORL1	25227.7	-2.30352	0.362574	-6.35324	2.10822e-10	1.0912e-09	6653
NR4A1	146.562	-2.299	0.543116	-4.23298	2.3061e-05	5.9978e-05	3164
TSLP	1.78971	-2.29561	0.694865	-3.30368	0.000954233	0.00191041	85480
OR56B4	1.14167	-2.29553	0.773269	-2.9686	0.00299161	0.00553083	196335
NANOS2	1.9257	-2.29519	0.810814	-2.83073	0.00464421	0.00827492	339345
PDGFRA	8.1014	-2.29403	0.44538	-5.15073	2.59473e-07	8.93585e-07	5156
RIN3	1780.2	-2.28942	0.26318	-8.69908	3.3459e-18	4.02592e-17	79890
TIMD4	78.9178	-2.28833	0.199239	-11.4854	1.56266e-30	5.4752e-29	91937
ZNF528-AS1	16.094	-2.28717	0.259737	-8.80572	1.30019e-18	1.6265e-17	102724105
REM2	59.1254	-2.28657	0.250613	-9.12391	7.24649e-20	1.0281e-18	161253
NPHP1	2.2002	-2.27726	0.56631	-4.02123	5.78953e-05	0.000142232	4867
GFRA2	4.6948	-2.27643	0.387035	-5.88172	4.06033e-09	1.7732e-08	2675
GPR157	38.0673	-2.27376	0.262995	-8.64563	5.35073e-18	6.34233e-17	80045
NGFRAP1	257.941	-2.2678	0.318111	-7.12895	1.01139e-12	6.84073e-12	27018
ADGRE1	78.7839	-2.26622	0.271645	-8.34258	7.2685e-17	7.66909e-16	2015
LTBP3	1066.8	-2.26474	0.376208	-6.01992	1.74505e-09	8.00796e-09	4054
CRAT37	2.25248	-2.26262	0.689597	-3.28107	0.00103412	0.00206195	101926928
PAPPA	29.1801	-2.26165	0.397736	-5.6863	1.29821e-08	5.31789e-08	5069
PCSK5	3.35295	-2.25983	0.492542	-4.58809	4.47319e-06	1.28831e-05	5125
HSD3B7	150.786	-2.2591	0.29457	-7.66915	1.73145e-14	1.422e-13	80270
PLCH2	1034.64	-2.2588	0.192785	-11.7167	1.04684e-31	3.9494e-30	9651
ESAM	14.8625	-2.25871	0.512138	-4.41035	1.03203e-05	2.82298e-05	90952
IKZF2	6963.15	-2.25842	0.286863	-7.87282	3.46726e-15	3.08071e-14	22807
IQCH-AS1	84.3676	-2.25777	0.20833	-10.8375	2.28654e-27	6.1242e-26	100506686
STAU2-AS1	5.98219	-2.25633	0.403768	-5.58818	2.2946e-08	9.11134e-08	100128126
GRIK5	39.6869	-2.25538	0.243708	-9.25445	2.15342e-20	3.19913e-19	2901
LINC00665	1.54778	-2.24978	0.674527	-3.33534	0.000851942	0.00171755	100506930
NLRP7	6.6156	-2.24973	0.459455	-4.89651	9.7552e-07	3.09724e-06	199713
TDRG1	5.45397	-2.24765	0.498705	-4.50698	6.57573e-06	1.85017e-05	732253
LOC101928994	2.87983	-2.24599	0.485079	-4.63014	3.65415e-06	1.06397e-05	101928994
MIR600HG	70.2461	-2.24411	0.275044	-8.15911	3.37511e-16	3.33382e-15	81571
ZBED2	214.704	-2.24171	0.228196	-9.82361	8.90917e-23	1.65077e-21	79413
PMEPA1	5.89375	-2.23825	0.628531	-3.56108	0.000369326	0.000792064	56937
LOC338694	2.11732	-2.23533	0.596578	-3.74692	0.000179018	0.000404921	338694
ZFP2	2.38369	-2.23378	0.653192	-3.4198	0.000626677	0.00129416	80108
DGCR10	4.13494	-2.23261	0.449824	-4.96331	6.93032e-07	2.24079e-06	26222
MIR6845	2.14703	-2.22829	0.578917	-3.84906	0.000118572	0.000275464	102466748
FAM78B	17.1266	-2.22463	0.29566	-7.52427	5.3016e-14	4.16968e-13	149297
NFIX	4.80464	-2.22401	0.445923	-4.98743	6.11885e-07	1.99229e-06	4784
DBNDD2	3.64224	-2.22055	0.430842	-5.15397	2.55022e-07	8.79709e-07	55861
MPL	13.1392	-2.21863	0.373762	-5.93595	2.92156e-09	1.29827e-08	4352
LINC01163	196.153	-2.21722	0.320088	-6.92692	4.30112e-12	2.70446e-11	101927381
ALCAM	527.533	-2.21713	0.205502	-10.7888	3.88668e-27	1.02457e-25	214
LOC100505736	27.7562	-2.2095	0.285765	-7.73187	1.05977e-14	8.92735e-14	100505736
CROCC	382.902	-2.20632	0.31641	-6.97299	3.10277e-12	1.98002e-11	9696
LAMA3	1.52317	-2.20573	0.681387	-3.23713	0.0012074	0.00238131	3909
LOC100507156	5.96666	-2.20468	0.488735	-4.51099	6.45247e-06	1.81886e-05	100507156
CPQ	182.839	-2.20287	0.353645	-6.22905	4.69273e-10	2.32798e-09	10404
HCG9	3.25998	-2.2015	0.740464	-2.97314	0.00294773	0.00545817	10255
HTR1F	13.5511	-2.20125	0.423769	-5.19446	2.05319e-07	7.17588e-07	3355
ZNF223	3.68985	-2.19965	0.478375	-4.59816	4.26236e-06	1.23077e-05	7766
MIR4454	12.1226	-2.19907	0.569339	-3.86249	0.000112237	0.000261729	100616234
EBF3	1.51331	-2.19805	0.696152	-3.15743	0.00159166	0.00308351	253738
PMEL	90.7054	-2.19701	0.20922	-10.501	8.5496e-26	2.00688e-24	6490
AIRN	4.27326	-2.19696	0.590284	-3.72187	0.000197752	0.000444105	100271873
SMARCA5-AS1	1.68364	-2.19659	0.644564	-3.40787	0.000654732	0.00134677	100128055
SLC9A3R2	57.171	-2.19655	0.257958	-8.51515	1.66368e-17	1.87745e-16	9351
ZNF10	156.591	-2.19557	0.128152	-17.1325	8.48942e-66	2.28845e-63	7556
CA6	638.658	-2.19319	0.358495	-6.11776	9.49004e-10	4.51486e-09	765
PWAR5	304.673	-2.19266	0.186407	-11.7628	6.07102e-32	2.3433e-30	8123
NRP2	76.5742	-2.19194	0.588934	-3.72188	0.000197743	0.000444105	8828
XXYLT1-AS2	7.00028	-2.19075	0.459932	-4.76321	1.90542e-06	5.7743e-06	101410543
FAM166A	36.5998	-2.19053	0.288661	-7.58859	3.23396e-14	2.60352e-13	401565
SGK2	10.2577	-2.18296	0.317216	-6.88162	5.91745e-12	3.6629e-11	10110
SESTD1	442.136	-2.1829	0.234037	-9.32715	1.08755e-20	1.66449e-19	91404
RBM11	2.81978	-2.17954	0.598862	-3.63946	0.000273208	0.000600332	54033
STARD8	672.858	-2.17829	0.166643	-13.0716	4.78413e-39	2.97239e-37	9754
EFNA1	5.53813	-2.17617	0.53673	-4.05449	5.02438e-05	0.000124533	1942
PLG	3.47339	-2.1754	0.758481	-2.8681	0.00412942	0.00742735	5340
EFCAB12	16.8225	-2.17255	0.318309	-6.8253	8.77423e-12	5.33056e-11	90288
FN1	184.023	-2.1674	0.298437	-7.26249	3.80031e-13	2.71546e-12	2335
ITGA6	4036.12	-2.16527	0.395548	-5.47411	4.39722e-08	1.68402e-07	3655
LOC441081	3.3634	-2.16458	0.654197	-3.30876	0.000937113	0.00187838	441081
ACTG1P4	6.42388	-2.16367	0.370363	-5.84202	5.15708e-09	2.21455e-08	648740
SCIMP	3.30613	-2.16251	0.582874	-3.71008	0.000207194	0.000464	388325
SMIM10	4.19318	-2.16107	0.535769	-4.03358	5.49333e-05	0.000135353	644538
RAPGEF4	5.90479	-2.16054	0.527341	-4.09705	4.18455e-05	0.000104836	11069
LINC00544	25.9744	-2.15966	0.272089	-7.93736	2.06536e-15	1.88419e-14	440131
NIPAL1	2.35198	-2.15561	0.726019	-2.96908	0.0029869	0.00552457	152519
TPM2	241.79	-2.15313	0.238424	-9.0307	1.70583e-19	2.32922e-18	7169
C2orf50	2.30314	-2.1511	0.523872	-4.10616	4.02289e-05	0.00010112	130813
ITIH4	690.374	-2.15086	0.252267	-8.52615	1.51302e-17	1.71554e-16	3700
CCL27	7.84349	-2.14943	0.313249	-6.86175	6.80239e-12	4.18126e-11	10850
ATP10B	25.0097	-2.14932	0.364103	-5.90305	3.56839e-09	1.56985e-08	23120
OR52N4	12.4948	-2.14581	0.4045	-5.30485	1.12765e-07	4.09616e-07	390072
ANXA9	244.211	-2.14325	0.143327	-14.9536	1.47623e-50	1.89786e-48	8416
MYO18B	36.2116	-2.14103	0.447192	-4.78773	1.68683e-06	5.15769e-06	84700
GREB1	23.3277	-2.13666	0.326745	-6.53922	6.18416e-11	3.41021e-10	9687
RIC3	180.132	-2.1325	0.334998	-6.36571	1.94394e-10	1.00867e-09	79608
TMEM14E	17.4093	-2.13162	0.467748	-4.55721	5.1838e-06	1.47996e-05	645843
IL1R2	106.933	-2.13079	0.423531	-5.03101	4.87895e-07	1.61437e-06	7850
UBE2Q2P2	37.3998	-2.12968	0.352225	-6.04636	1.48157e-09	6.88201e-09	100134869
NCF1	8.25206	-2.12621	0.401201	-5.29962	1.16044e-07	4.20247e-07	653361
CRLF1	2.55596	-2.12588	0.561195	-3.78813	0.000151785	0.000347171	9244
CYP4F35P	135.72	-2.12368	0.424558	-5.00209	5.67123e-07	1.85631e-06	284233
KITLG	28.517	-2.12292	0.536413	-3.95763	7.56975e-05	0.000182007	4254
LOC155060	569.022	-2.12292	0.149934	-14.1591	1.64189e-45	1.57707e-43	155060
NR4A2	278.251	-2.12254	0.30329	-6.9984	2.5891e-12	1.66493e-11	4929
PITPNM2	1264.6	-2.12243	0.177701	-11.9439	6.99046e-33	2.9135e-31	57605
LOC100129534	9.26691	-2.12159	0.356266	-5.95508	2.5994e-09	1.16317e-08	100129534
CD8B	29.5459	-2.11996	0.695269	-3.04912	0.00229514	0.00433186	926
UBE2E2	3.4594	-2.11348	0.535328	-3.948	7.88057e-05	0.000189018	7325
BACH1-IT2	2.21952	-2.11255	0.565182	-3.73781	0.000185627	0.000418845	100874322
TULP2	47.1677	-2.10871	0.298068	-7.07458	1.49902e-12	9.96546e-12	7288
PWARSN	119.009	-2.10838	0.214968	-9.80784	1.04175e-22	1.91326e-21	347746
C1orf145	6.91947	-2.10654	0.326337	-6.4551	1.0815e-10	5.77664e-10	574407
NPIPB6	10.7074	-2.1063	0.286258	-7.35807	1.86587e-13	1.38474e-12	728741
LENEP	3.64356	-2.10375	0.453445	-4.63948	3.49292e-06	1.0188e-05	55891
LOC100130880	3.27455	-2.10324	0.608933	-3.45398	0.00055238	0.00115157	100130880
NPIPB9	8.18815	-2.10306	0.382561	-5.49733	3.85591e-08	1.48865e-07	100507607
ARHGAP5-AS1	8.73328	-2.10143	0.337349	-6.22924	4.68711e-10	2.32657e-09	84837
LOC101927730	8.06176	-2.09895	0.396407	-5.29495	1.1905e-07	4.30201e-07	101927730
FBXO15	7.45132	-2.09792	0.319361	-6.56913	5.06093e-11	2.81663e-10	201456
ZC4H2	258.219	-2.09751	0.166557	-12.5934	2.29681e-36	1.19958e-34	55906
CTTNBP2NL	167.86	-2.09642	0.200856	-10.4374	1.67299e-25	3.83549e-24	55917
GOLGA6L9	117.062	-2.09348	0.428334	-4.88751	1.02122e-06	3.23127e-06	440295
WDR31	151.916	-2.09247	0.300049	-6.97377	3.08563e-12	1.96983e-11	114987
HSPG2	99.2177	-2.09182	0.228934	-9.1372	6.40926e-20	9.16321e-19	3339
RBMS3	87.1092	-2.08398	0.535522	-3.89148	9.96332e-05	0.000234432	27303
LOC100506551	4.554	-2.08276	0.446781	-4.66171	3.13597e-06	9.20467e-06	100506551
KLHL3	834.567	-2.07944	0.2988	-6.9593	3.41958e-12	2.17389e-11	26249
KCNQ1	207.208	-2.07801	0.314864	-6.59972	4.11941e-11	2.31421e-10	3784
SIRPG-AS1	115.957	-2.07435	0.268316	-7.73101	1.06694e-14	8.98326e-14	101929010
TSHZ3	81.5955	-2.07262	0.354424	-5.84786	4.97932e-09	2.14483e-08	57616
POU5F1P5	3.65218	-2.07246	0.525162	-3.94632	7.93632e-05	0.000190192	100009667
HS3ST3A1	26.4568	-2.05674	0.197228	-10.4282	1.84312e-25	4.20246e-24	9955
ASCL3	3.17995	-2.05565	0.603357	-3.40702	0.000656754	0.0013506	56676
CYP2W1	1.74908	-2.04835	0.659026	-3.10815	0.00188261	0.00360207	54905
PLA2G4E-AS1	5.26344	-2.04501	0.398512	-5.13163	2.8725e-07	9.83571e-07	101928388
APOA2	2.62225	-2.04318	0.672557	-3.03792	0.00238214	0.00448746	336
MIR27A	1.86745	-2.04303	0.724984	-2.81803	0.00483186	0.00858821	407018
LOC101929679	2.35063	-2.04122	0.545695	-3.74058	0.000183594	0.000414481	101929679
TNFSF12-TNFSF13	1.96239	-2.03983	0.594893	-3.4289	0.000606033	0.00125541	407977
RNU11	42.2278	-2.03976	0.259185	-7.8699	3.54919e-15	3.15017e-14	26824
IKZF4	5549.96	-2.03193	0.159159	-12.7667	2.51707e-37	1.40695e-35	64375
SEPT4	8.30285	-2.03045	0.410189	-4.95005	7.41951e-07	2.38953e-06	5414
LOC101928150	432.177	-2.02909	0.446902	-4.54035	5.61611e-06	1.59657e-05	101928150
CPE	17.3558	-2.02853	0.364772	-5.5611	2.68085e-08	1.05349e-07	1363
SEC31B	7524.26	-2.02033	0.062959	-32.0897	6.1463e-226	3.4241e-222	25956
PLAU	207.43	-2.02027	0.126356	-15.9887	1.53219e-57	2.7535e-55	5328
MIR643	3.68982	-2.01726	0.44441	-4.53918	5.64746e-06	1.60493e-05	693228
LOC101928053	40.8169	-2.01684	0.245619	-8.21124	2.18921e-16	2.19881e-15	101928053
TIGIT	5369.68	-2.01131	0.279635	-7.19261	6.35651e-13	4.40632e-12	201633
SYNE2	28605.8	-2.007	0.215776	-9.3013	1.3874e-20	2.1118e-19	23224
LINC00540	12.1581	-2.00623	0.539491	-3.71875	0.000200214	0.000449211	100506622
CPEB2	3354.38	-2.00215	0.122748	-16.311	8.24803e-60	1.68109e-57	132864
C16orf59	33.658	2.00016	0.423884	4.71866	2.37401e-06	7.10928e-06	80178
CBX2	18.5439	2.0034	0.456291	4.39061	1.13031e-05	3.07068e-05	84733
KCTD3	423.711	2.00717	0.492362	4.07661	4.56962e-05	0.000113954	51133
TEX29	12.8642	2.01079	0.425717	4.72331	2.32041e-06	6.95249e-06	121793
PRUNE2	194.651	2.01143	0.308058	6.52938	6.60425e-11	3.63321e-10	158471
CDC14B	203.207	2.0164	0.265158	7.60454	2.85925e-14	2.31188e-13	8555
ARHGEF40	2.27269	2.0174	0.56306	3.58293	0.000339762	0.00073365	55701
NCAPH	722.297	2.01792	0.313929	6.42796	1.2933e-10	6.8315e-10	23397
ADA	1134.74	2.01884	0.238108	8.47868	2.27761e-17	2.52592e-16	100
ID2	2706.74	2.0193	0.341048	5.92086	3.20256e-09	1.41712e-08	3398
TCHH	2.00441	2.02494	0.589231	3.43658	0.000589106	0.00122292	7062
TRAM2-AS1	24.019	2.02575	0.218765	9.25992	2.04589e-20	3.04751e-19	401264
GRB10	33.9919	2.02724	0.453557	4.46965	7.83475e-06	2.17838e-05	2887
ACOT7	561.97	2.03019	0.251922	8.05879	7.70514e-16	7.30436e-15	11332
GGH	277.567	2.03173	0.371217	5.47315	4.42103e-08	1.69159e-07	8836
XPNPEP2	249.663	2.03218	0.300512	6.76241	1.35717e-11	8.07202e-11	7512
MX1	12428.2	2.03363	0.503169	4.04165	5.30771e-05	0.000131186	4599
LINC00887	82.4974	2.03614	0.703105	2.89593	0.00378039	0.00684896	100131551
CDO1	3.79573	2.0363	0.714111	2.85152	0.00435104	0.0077941	1036
AURKB	351.704	2.03634	0.325384	6.25826	3.89284e-10	1.95203e-09	9212
SUSD1	1796.87	2.04024	0.259265	7.86933	3.56559e-15	3.16305e-14	64420
LATS2	601.551	2.04061	0.220081	9.2721	1.82523e-20	2.73343e-19	26524
IGLON5	4.32618	2.04271	0.716722	2.85007	0.00437101	0.00782484	402665
MGC16275	148.611	2.04689	0.210692	9.71508	2.60034e-22	4.64807e-21	85001
BCL2L2	74.5971	2.05131	0.199698	10.272	9.42068e-25	2.02988e-23	599
COLGALT2	336.879	2.05187	0.239496	8.56743	1.0582e-17	1.21803e-16	23127
RCN3	7.00484	2.05324	0.44755	4.58773	4.48083e-06	1.29028e-05	57333
CEP112	5.72746	2.05351	0.540437	3.79972	0.000144861	0.000332382	201134
C8G	50.1476	2.05503	0.272489	7.54169	4.63912e-14	3.66936e-13	733
UNQ6494	534.289	2.05627	0.513789	4.00216	6.27663e-05	0.000152917	100129066
APOD	5.80853	2.06192	0.5898	3.49596	0.000472353	0.000995138	347
HIST1H2AI	33.2244	2.06317	0.240491	8.57896	9.57377e-18	1.10655e-16	8329
OTOF	1110.44	2.06364	0.384911	5.36135	8.26015e-08	3.05627e-07	9381
CDT1	298.13	2.06537	0.508417	4.06235	4.85821e-05	0.000120665	81620
UGT2B28	2.1946	2.06581	0.6887	2.99958	0.00270356	0.00504349	54490
FA2H	22.3925	2.06746	0.542628	3.8101	0.000138912	0.000319564	79152
ARHGEF12	5750.28	2.06821	0.110928	18.6447	1.39439e-77	6.85425e-75	23365
BATF2	26.5382	2.06874	0.592227	3.49316	0.000477348	0.0010049	116071
FOXM1	952.333	2.06961	0.351707	5.88446	3.99354e-09	1.7454e-08	2305
PRRG2	14.0045	2.07149	0.406371	5.09753	3.44109e-07	1.16466e-06	5639
FBN1	336.401	2.07498	0.459069	4.51996	6.18503e-06	1.74583e-05	2200
STC2	62.7775	2.07712	0.517102	4.01685	5.89804e-05	0.000144537	8614
KIF11	2421.26	2.07737	0.310484	6.69075	2.22037e-11	1.28494e-10	3832
TARP	31.136	2.07927	0.431281	4.82116	1.42726e-06	4.42557e-06	445347
CDK1	804.622	2.08139	0.496447	4.19257	2.75815e-05	7.10058e-05	983
RASGRP3	269.27	2.0819	0.37928	5.48909	4.04003e-08	1.55292e-07	25780
GPR153	159.871	2.08289	0.628844	3.31225	0.000925494	0.00185688	387509
TPX2	2564.15	2.08309	0.303636	6.86047	6.86344e-12	4.21413e-11	22974
COX6B2	12.8433	2.0847	0.300798	6.93057	4.19146e-12	2.64047e-11	125965
RBPMS	1660.92	2.08706	0.374885	5.5672	2.5886e-08	1.02108e-07	11030
ABCD2	1283.45	2.08782	0.22362	9.33647	9.95962e-21	1.53415e-19	225
TANC2	62.1163	2.08855	0.391056	5.3408	9.25378e-08	3.40582e-07	26115
RIMKLA	15.1409	2.09083	0.518138	4.03528	5.45361e-05	0.000134454	284716
EHD3	88.9433	2.09279	0.319808	6.54387	5.9946e-11	3.31199e-10	30845
SPTB	315.153	2.09686	0.557614	3.76041	0.000169635	0.000385049	6710
TCN1	13.6459	2.09905	0.591049	3.5514	0.000383185	0.000820207	6947
IFI6	4437.59	2.10328	0.499915	4.20727	2.58474e-05	6.68195e-05	2537
LAMA2	45.5403	2.10465	0.321647	6.54335	6.01541e-11	3.32239e-10	3908
LINC01229	29.4871	2.10703	0.386701	5.44873	5.07319e-08	1.92263e-07	101928248
TNFRSF19	32.5036	2.11368	0.278306	7.5948	3.08276e-14	2.48539e-13	55504
CCNI2	105.369	2.12101	0.470594	4.50709	6.57213e-06	1.84978e-05	645121
CATSPERB	37.2449	2.12164	0.337911	6.27869	3.41442e-10	1.7209e-09	79820
KIF15	594.145	2.12271	0.455237	4.66287	3.11823e-06	9.15905e-06	56992
IGFBP4	131.677	2.12364	0.710078	2.99071	0.00278329	0.00517778	3487
CCDC87	1.89879	2.12596	0.606235	3.50682	0.000453495	0.000958793	55231
PDE4D	3956.19	2.12651	0.189643	11.2132	3.51124e-29	1.07086e-27	5144
ZSWIM5	3.38115	2.1271	0.690913	3.07868	0.0020792	0.00395061	57643
LAMB3	46.8218	2.12854	0.33347	6.38301	1.73638e-10	9.05465e-10	3914
KCP	5.02381	2.12993	0.443812	4.79917	1.59323e-06	4.89478e-06	375616
FBXO43	46.079	2.13844	0.509467	4.1974	2.69997e-05	6.96152e-05	286151
ASB9	15.9046	2.14014	0.520395	4.11252	3.91363e-05	9.8544e-05	140462
CLIC4	442.712	2.1405	0.251674	8.50505	1.81514e-17	2.03755e-16	25932
FRK	2.17409	2.14055	0.768187	2.7865	0.00532812	0.0093983	2444
OAS3	12646	2.14119	0.518546	4.12922	3.63997e-05	9.21181e-05	4940
DSCC1	174.734	2.14139	0.426562	5.02012	5.16402e-07	1.70062e-06	79075
RAB11FIP5	900.135	2.1473	0.380859	5.63805	1.71987e-08	6.95145e-08	26056
MXD1	4236.77	2.14895	0.188283	11.4134	3.58302e-30	1.20976e-28	4084
ANPEP	200.733	2.1492	0.523797	4.10312	4.07611e-05	0.000102326	290
NEXN	31.0682	2.14937	0.486735	4.41588	1.006e-05	2.75762e-05	91624
PLEKHG3	3339.2	2.1508	0.50956	4.22089	2.43338e-05	6.31115e-05	26030
ORC1	359.139	2.15132	0.320151	6.71968	1.82122e-11	1.06389e-10	4998
TOP2A	4676.76	2.15563	0.467122	4.61471	3.93636e-06	1.13979e-05	7153
F2R	2681.08	2.15624	0.310455	6.94542	3.7734e-12	2.38611e-11	2149
RBPMS-AS1	35.2425	2.15865	0.432938	4.98604	6.16304e-07	2.00551e-06	100128750
USP46	2153.59	2.15966	0.214367	10.0746	7.15497e-24	1.43727e-22	64854
PTPRM	1145.2	2.16002	0.392026	5.50989	3.59064e-08	1.39203e-07	5797
IL4	21.3366	2.16078	0.41983	5.14679	2.64979e-07	9.11984e-07	3565
AKAP5	277.58	2.16225	0.292641	7.38875	1.48219e-13	1.11034e-12	9495
PRSS3	1.69609	2.16232	0.655824	3.29711	0.000976857	0.00195336	5646
SOX6	1.71994	2.16368	0.667844	3.2398	0.00119612	0.00236046	55553
EEPD1	156.47	2.16464	0.397153	5.4504	5.02578e-08	1.9064e-07	80820
KRT86	6.61533	2.16546	0.601477	3.60024	0.000317928	0.000689711	3892
MSX2P1	27.3387	2.17008	0.501577	4.32652	1.51486e-05	4.04245e-05	55545
LRRC70	78.7748	2.17136	0.284152	7.64153	2.14655e-14	1.75429e-13	100130733
PTGIS	145.224	2.17183	0.727971	2.9834	0.00285063	0.00529244	5740
GLIDR	24.9145	2.17285	0.31398	6.92035	4.50541e-12	2.8276e-11	389741
G0S2	4.38533	2.18107	0.63753	3.42112	0.000623634	0.00128851	50486
TFAP2A-AS1	3.88456	2.18267	0.479501	4.55195	5.31508e-06	1.51434e-05	100130275
CALR3	1.45054	2.18445	0.747732	2.92143	0.00348426	0.00635309	125972
ADAMTS1	402.476	2.18495	0.625573	3.49272	0.000478126	0.00100616	9510
LOC101060553	2.19639	2.18685	0.695115	3.14602	0.00165508	0.00319858	101060553
PTMS	1034	2.19091	0.283753	7.72122	1.15224e-14	9.66721e-14	5763
ENPP6	136.334	2.19234	0.636417	3.44482	0.000571444	0.00118891	133121
FZD1	2.00207	2.19924	0.725762	3.03025	0.00244351	0.00459012	8321
BUB1	1367.39	2.20007	0.314236	7.00134	2.53527e-12	1.6322e-11	699
RTN2	89.6609	2.20048	0.301731	7.29284	3.03489e-13	2.19386e-12	6253
CPNE7	40.5333	2.2006	0.380962	5.77643	7.63029e-09	3.21465e-08	27132
CDCA8	595.96	2.20095	0.370341	5.94304	2.79787e-09	1.24696e-08	55143
GNB4	337.343	2.2011	0.246791	8.91888	4.71028e-19	6.16951e-18	59345
KIF18B	362.213	2.20691	0.611547	3.60874	0.000307691	0.000669589	146909
CEND1	110.744	2.20787	0.253504	8.7094	3.05479e-18	3.69962e-17	51286
LOC102723824	11.9547	2.20796	0.333184	6.62683	3.42963e-11	1.94633e-10	102723824
CDCA3	195.437	2.20993	0.394306	5.60459	2.08747e-08	8.33046e-08	83461
ESPL1	536.627	2.21013	0.49191	4.49294	7.02453e-06	1.96784e-05	9700
HTR2B	30.7621	2.21172	0.391807	5.64492	1.65256e-08	6.69233e-08	3357
SKIDA1	2.29468	2.21323	0.602958	3.67062	0.00024196	0.000536395	387640
ASPM	2096.93	2.21488	0.43472	5.09495	3.48837e-07	1.18019e-06	259266
PHLDB2	110.326	2.21566	0.239143	9.26499	1.95087e-20	2.91375e-19	90102
LOC439933	3.71686	2.21782	0.450941	4.91821	8.73381e-07	2.78831e-06	439933
KIF2C	736.85	2.21872	0.406576	5.45707	4.84064e-08	1.84035e-07	11004
C12orf75	2600.47	2.21938	0.140785	15.7643	5.48034e-56	8.9797e-54	387882
CCDC103	3.72059	2.22012	0.57243	3.87842	0.000105138	0.000246551	388389
ZWINT	717.517	2.22266	0.350076	6.34908	2.16606e-10	1.12009e-09	11130
FAM171B	21.2324	2.22433	0.345757	6.43321	1.24941e-10	6.6185e-10	165215
ST6GALNAC1	253.389	2.22531	0.547827	4.06207	4.86393e-05	0.000120789	55808
CCDC168	21.4672	2.22601	0.297921	7.4718	7.91056e-14	6.0954e-13	643677
DLL3	2.22331	2.22622	0.595879	3.73603	0.000186947	0.00042154	10683
GCSAM	229.347	2.22673	0.309603	7.19221	6.37529e-13	4.4175e-12	257144
ITGB1	10005.4	2.22701	0.273782	8.13427	4.14427e-16	4.05285e-15	3688
SCN4A	13.1277	2.22886	0.396805	5.61702	1.94277e-08	7.79394e-08	6329
DNAJC12	119.171	2.22994	0.640112	3.48367	0.000494584	0.00103857	56521
LAG3	3845.07	2.2316	0.353181	6.31858	2.63979e-10	1.35044e-09	3902
ESCO2	343.795	2.24342	0.453913	4.9424	7.71675e-07	2.47924e-06	157570
PAK6	3.22925	2.24614	0.648112	3.46566	0.000528929	0.00110555	56924
LOC100507002	11.4481	2.2465	0.372039	6.03834	1.55706e-09	7.20067e-09	100507002
RAD54B	293.524	2.24962	0.170211	13.2167	7.03111e-40	4.5371e-38	25788
RPL39L	64.6075	2.25344	0.368546	6.11441	9.69175e-10	4.60035e-09	116832
MT1E	79.3598	2.25436	0.322791	6.98395	2.86987e-12	1.8356e-11	4493
TNS3	12.3339	2.25473	0.475163	4.74517	2.0833e-06	6.28488e-06	64759
C8orf88	3.06489	2.26032	0.48664	4.64474	3.40506e-06	9.95083e-06	100127983
ITPRIPL2	420.476	2.26087	0.461081	4.90342	9.41804e-07	2.99817e-06	162073
GADD45G	1002.01	2.26129	0.424316	5.32927	9.86079e-08	3.61728e-07	10912
PHGDH	305.447	2.26154	0.48441	4.66865	3.03181e-06	8.91933e-06	26227
MEF2C	10.3472	2.26173	0.528086	4.28289	1.84479e-05	4.86384e-05	4208
UNC45B	29.1207	2.26513	0.368323	6.14986	7.75519e-10	3.72557e-09	146862
SPOCK1	180.464	2.26672	0.401905	5.63995	1.701e-08	6.88014e-08	6695
E2F8	339.302	2.26967	0.509675	4.45318	8.46091e-06	2.34157e-05	79733
SPAG5	949.667	2.27132	0.345715	6.56992	5.03413e-11	2.80358e-10	10615
DTHD1	39.9652	2.2737	0.560015	4.06007	4.90582e-05	0.000121775	401124
HLA-DPB1	2984.38	2.27664	0.254098	8.9597	3.25571e-19	4.33568e-18	3115
PROCR	69.2939	2.27808	0.234917	9.6974	3.09277e-22	5.4872e-21	10544
DHCR24	1891.45	2.27886	0.346659	6.57378	4.90545e-11	2.73552e-10	1718
NREP	16.0415	2.27898	0.608951	3.74246	0.000182225	0.000411668	9315
CPAMD8	12.3438	2.27989	0.445147	5.12165	3.02874e-07	1.03242e-06	27151
GAL3ST2	3.5101	2.28433	0.690168	3.30982	0.000933555	0.00187193	64090
ANK2	8.18129	2.28755	0.489606	4.67223	2.9795e-06	8.78243e-06	287
TMEM44	87.2189	2.28901	0.194885	11.7454	7.45555e-32	2.83838e-30	93109
AK4	768.031	2.29547	0.573037	4.00579	6.18108e-05	0.000150919	205
KIAA1804	102.074	2.29569	0.324697	7.07026	1.54643e-12	1.02521e-11	84451
EHHADH	105.875	2.29632	0.203207	11.3004	1.30598e-29	4.18557e-28	1962
NT5DC2	80.4236	2.29803	0.355561	6.4631	1.02577e-10	5.49829e-10	64943
CCR6	2233.45	2.2992	0.313714	7.32896	2.31949e-13	1.70323e-12	1235
MBOAT2	27.0982	2.30498	0.298613	7.71893	1.17311e-14	9.82275e-14	129642
COL5A2	333.626	2.30661	0.42296	5.45349	4.93919e-08	1.87525e-07	1290
HJURP	597.352	2.30717	0.494858	4.6623	3.12696e-06	9.17985e-06	55355
AMOTL1	128.204	2.30921	0.206802	11.1663	5.96336e-29	1.77657e-27	154810
FABP5	20.0445	2.30986	0.421554	5.47939	4.26797e-08	1.63677e-07	2171
FNBP1L	24.7599	2.31395	0.451487	5.12517	2.97262e-07	1.01577e-06	54874
ISL2	65.2963	2.31478	0.321502	7.19991	6.02537e-13	4.20292e-12	64843
ZFHX3	156.796	2.31709	0.28657	8.08557	6.18737e-16	5.93285e-15	463
LOC101928489	16.8982	2.31913	0.310766	7.46262	8.48208e-14	6.50578e-13	101928489
GPR183	3607.57	2.32155	0.339015	6.84795	7.49178e-12	4.58645e-11	1880
MATN4	4.14034	2.32328	0.824274	2.81857	0.00482374	0.00857468	8785
LOC103908605	6.40058	2.32565	0.37335	6.22913	4.69041e-10	2.32752e-09	103908605
POLQ	577.055	2.3272	0.39678	5.86522	4.48532e-09	1.94356e-08	10721
VLDLR	508.5	2.3299	0.451798	5.15694	2.51012e-07	8.66589e-07	7436
CD200R1	440.565	2.33003	0.493567	4.72079	2.34926e-06	7.03769e-06	131450
JAKMIP2	466.73	2.3308	0.504097	4.62372	3.76926e-06	1.09482e-05	9832
PNOC	6.76698	2.33116	0.77371	3.01296	0.00258714	0.00483982	5368
KIFC1	800.41	2.336	0.522757	4.46861	7.873e-06	2.18828e-05	3833
CYP4F22	19.6613	2.33699	0.407939	5.72878	1.01153e-08	4.20646e-08	126410
PAK3	329.876	2.33825	0.290773	8.0415	8.87432e-16	8.37473e-15	5063
TYMS	518.805	2.33996	0.425856	5.49473	3.91314e-08	1.50831e-07	7298
DEPDC1B	316.503	2.34104	0.415425	5.63529	1.74759e-08	7.06007e-08	55789
STEAP3	6.21106	2.34248	0.588429	3.98091	6.8652e-05	0.000166119	55240
FAM111B	577.507	2.34667	0.494291	4.74754	2.05905e-06	6.21733e-06	374393
RNU6-46P	2.25448	2.34805	0.676597	3.47038	0.000519718	0.00108793	100873760
LINC01433	2.94541	2.34987	0.602174	3.90231	9.52803e-05	0.000225045	728228
C9orf66	89.8525	2.35032	0.183729	12.7923	1.80996e-37	1.01851e-35	157983
CDCA2	523.602	2.35234	0.43936	5.35401	8.60262e-08	3.17526e-07	157313
TTK	465.548	2.35439	0.366799	6.41874	1.37407e-10	7.249e-10	7272
KIF23	792.293	2.35658	0.434357	5.42546	5.7807e-08	2.17842e-07	9493
KRT1	7.95271	2.35905	0.471766	5.00045	5.71954e-07	1.87066e-06	3848
PIK3R6	45.1838	2.36532	0.527331	4.48545	7.27598e-06	2.03146e-05	146850
BUB1B	662.744	2.36763	0.403412	5.86902	4.38372e-09	1.90299e-08	701
NEU4	1.37512	2.36953	0.766453	3.09156	0.00199108	0.00379484	129807
GPR160	218.163	2.37019	0.213001	11.1276	9.21105e-29	2.70078e-27	26996
PLS3	64.4614	2.37031	0.402923	5.88279	4.03396e-09	1.7626e-08	5358
STYK1	0.968442	2.37453	0.852607	2.78503	0.00535234	0.00943604	55359
SLC17A7	13.4682	2.37686	0.26545	8.95408	3.42587e-19	4.55139e-18	57030
RAB32	3.73492	2.37718	0.636064	3.73733	0.000185985	0.000419483	10981
TRIM43	5.7127	2.37904	0.629475	3.77941	0.000157199	0.000358574	129868
TICRR	226.745	2.38371	0.494285	4.82254	1.41742e-06	4.39833e-06	90381
KRT81	2.2498	2.38391	0.755638	3.15484	0.00160588	0.00310962	3887
IL10	12.2111	2.38654	0.431281	5.53361	3.13711e-08	1.22501e-07	3586
PIR	21.3262	2.38659	0.504762	4.72815	2.26575e-06	6.79724e-06	8544
GNB3	17.7621	2.38663	0.493194	4.83914	1.30402e-06	4.07214e-06	2784
ELOVL6	2083.58	2.39077	0.330243	7.23943	4.50591e-13	3.19912e-12	79071
CKAP2L	811.583	2.39387	0.452417	5.2913	1.21449e-07	4.38395e-07	150468
CCR5	7723.77	2.39425	0.213822	11.1974	4.19943e-29	1.27228e-27	1234
TROAP	268.549	2.39529	0.53393	4.48615	7.25207e-06	2.02547e-05	10024
CLSPN	766.021	2.39879	0.450229	5.32792	9.93413e-08	3.64259e-07	63967
GRM8	1.72584	2.4025	0.778379	3.08655	0.00202494	0.0038541	2918
PCDHGA5	2.52688	2.40276	0.767657	3.12998	0.00174815	0.00336445	56110
TSPAN13	71.0994	2.4039	0.29904	8.03873	9.07756e-16	8.55686e-15	27075
THEM5	485.196	2.40841	0.122594	19.6454	6.33179e-86	4.4093e-83	284486
KIF7	6.77737	2.41608	0.510403	4.73368	2.20483e-06	6.62518e-06	374654
CENPA	174.836	2.4174	0.430483	5.61554	1.95945e-08	7.85141e-08	1058
BACE2	98.9565	2.41935	0.371616	6.51035	7.49776e-11	4.1018e-10	25825
GJA3	3.37184	2.41962	0.541271	4.47026	7.81228e-06	2.17285e-05	2700
DYNC2H1	231.402	2.422	0.312542	7.74937	9.23524e-15	7.82701e-14	79659
KIF26A	106.75	2.4291	0.667722	3.63789	0.000274885	0.000603859	26153
PKMYT1	133.645	2.43788	0.60848	4.00651	6.16231e-05	0.000150527	9088
ANXA1	3053.7	2.4389	0.529261	4.60813	4.06311e-06	1.17567e-05	301
ARFGEF3	1.46469	2.43894	0.69795	3.49443	0.000475067	0.00100048	57221
HIST1H3B	3.61592	2.44115	0.689016	3.54295	0.000395673	0.000844773	8358
HIST1H3G	6.5115	2.44129	0.381667	6.39639	1.59097e-10	8.34063e-10	8355
CLECL1	187.37	2.44517	0.368287	6.63929	3.15199e-11	1.79916e-10	160365
FCGRT	16.8524	2.44669	0.500244	4.89099	1.00331e-06	3.17943e-06	2217
TIGD4	7.74586	2.44817	0.376741	6.49828	8.12411e-11	4.42707e-10	201798
STOM	4514.76	2.45097	0.279598	8.76606	1.85023e-18	2.28213e-17	2040
AHI1	882.723	2.45696	0.335199	7.32986	2.30396e-13	1.69406e-12	54806
CDCA5	576.436	2.46202	0.49569	4.96685	6.80502e-07	2.20369e-06	113130
EEF1DP3	24.3785	2.46671	0.442207	5.57817	2.4306e-08	9.61936e-08	196549
TBX20	8.5821	2.46754	0.440434	5.60252	2.11263e-08	8.42081e-08	57057
IKZF3	18374.3	2.46858	0.319237	7.73275	1.05245e-14	8.87019e-14	22806
DENND5B-AS1	4.8386	2.46982	0.668161	3.69645	0.000218637	0.00048773	100874249
TSPYL5	40.5487	2.47199	0.485085	5.09599	3.4693e-07	1.17397e-06	85453
CDKN3	249.889	2.47948	0.368719	6.72458	1.76104e-11	1.0309e-10	1033
PRELID2	7.57575	2.48071	0.634766	3.90808	9.30337e-05	0.000220174	153768
SMOX	249.918	2.48188	0.249745	9.93764	2.85511e-23	5.49107e-22	54498
SPC25	163.758	2.48251	0.645048	3.84857	0.000118812	0.000275983	57405
PLK1	850.273	2.48266	0.353517	7.02276	2.17527e-12	1.41571e-11	5347
TK1	383.134	2.48448	0.418953	5.9302	3.0256e-09	1.34343e-08	7083
GAS2L3	35.0184	2.48538	0.485533	5.11888	3.07363e-07	1.04665e-06	283431
LOC285626	8.54998	2.48714	0.5087	4.88921	1.01239e-06	3.20457e-06	285626
TENM3	28.4922	2.48995	0.611582	4.07132	4.67474e-05	0.000116402	55714
C4orf26	175.798	2.48998	0.495701	5.02315	5.0832e-07	1.67598e-06	152816
NCAPG	974.243	2.49089	0.380983	6.53806	6.23229e-11	3.43537e-10	64151
GZMA	10686.7	2.49101	0.69055	3.60728	0.000309427	0.000673016	3001
LOC100507600	1.50543	2.49114	0.801483	3.10817	0.00188252	0.00360207	100507600
RMDN2	23.455	2.49136	0.298845	8.33662	7.64423e-17	8.04015e-16	151393
CREG1	1038.61	2.49211	0.20029	12.4425	1.53636e-35	7.68776e-34	8804
CEP55	1461.96	2.49486	0.385256	6.47586	9.42712e-11	5.09723e-10	55165
CDC6	360.769	2.49849	0.54503	4.58414	4.55863e-06	1.3116e-05	990
ECT2	868.292	2.49977	0.312602	7.99664	1.27858e-15	1.18519e-14	1894
GPR55	2571.92	2.50086	0.334121	7.48491	7.15946e-14	5.54476e-13	9290
GRHL1	46.3036	2.50415	0.192739	12.9924	1.35104e-38	8.21086e-37	29841
ARHGEF37	6.22944	2.50645	0.411173	6.09586	1.08851e-09	5.12605e-09	389337
SERPINB6	68.9249	2.51219	0.658691	3.81392	0.000136782	0.000314969	5269
UBE2C	406.481	2.51781	0.583375	4.31594	1.58925e-05	4.22343e-05	11065
KIAA1211L	1.56411	2.52032	0.761542	3.30949	0.000934647	0.00187367	343990
OGFRL1	496.287	2.52693	0.185323	13.6353	2.47013e-42	1.91126e-40	79627
RNASE6	79.3612	2.528	0.645511	3.91627	8.99301e-05	0.000213586	6039
SOWAHD	18.8171	2.53146	0.329567	7.68116	1.57654e-14	1.30246e-13	347454
CDC25C	76.2044	2.53225	0.488196	5.18695	2.1376e-07	7.45063e-07	995
FAM72B	183.619	2.53872	0.376307	6.74639	1.51568e-11	8.94476e-11	653820
CCNO	1.29728	2.54102	0.756841	3.3574	0.000786781	0.00159814	10309
PKIG	22.7179	2.54127	0.335353	7.57789	3.51223e-14	2.8167e-13	11142
SHB	25.8485	2.54314	0.498065	5.10604	3.28982e-07	1.11572e-06	6461
ABCB1	159.386	2.54779	0.570127	4.4688	7.86585e-06	2.18666e-05	5243
MID1IP1-AS1	8.85501	2.5484	0.364106	6.99907	2.57675e-12	1.65763e-11	100874211
SHISA3	2.1135	2.54904	0.757429	3.36539	0.000764368	0.00155488	152573
GTSE1	526.032	2.54939	0.587705	4.33788	1.43863e-05	3.8501e-05	51512
ABCA9	10.1065	2.55185	0.593604	4.29891	1.71637e-05	4.5432e-05	10350
CD38	806.684	2.55215	0.521953	4.88961	1.01036e-06	3.19936e-06	952
MOCOS	6.40453	2.55647	0.684626	3.73412	0.000188374	0.000424414	55034
DTL	549.341	2.56105	0.552003	4.63956	3.49148e-06	1.01856e-05	51514
C1orf21	133.84	2.56416	0.304765	8.41358	3.97699e-17	4.30089e-16	81563
CCNB1	979.781	2.56452	0.355142	7.2211	5.15697e-13	3.62289e-12	891
KIF14	785.996	2.56837	0.501935	5.11694	3.10534e-07	1.05702e-06	9928
CCNA2	1280.91	2.56953	0.422275	6.08496	1.16521e-09	5.45963e-09	890
LOC100130298	6.57977	2.56962	0.645986	3.97783	6.95477e-05	0.000168164	100130298
PLCG2	328.152	2.57083	0.319023	8.05845	7.72681e-16	7.32076e-15	5336
MIA2	2.19141	2.57568	0.676284	3.80858	0.000139769	0.000321448	4253
KIAA0101	464.171	2.57591	0.428866	6.00634	1.89762e-09	8.66057e-09	9768
CLU	108.505	2.57948	0.602438	4.28174	1.85439e-05	4.88761e-05	1191
NEK2	354.98	2.58261	0.513811	5.02638	4.99825e-07	1.6496e-06	4751
KIF4A	538.447	2.583	0.42078	6.1386	8.32497e-10	3.9844e-09	24137
FAM72D	75.7711	2.58423	0.409793	6.30619	2.85989e-10	1.45635e-09	728833
AURKA	753.018	2.58601	0.259656	9.95934	2.29583e-23	4.44099e-22	6790
MKI67	10691.6	2.58747	0.516783	5.00687	5.53213e-07	1.81434e-06	4288
MIR548AR	120.902	2.58756	0.296803	8.71808	2.82959e-18	3.43684e-17	100847035
FLT1	42.6038	2.58791	0.390966	6.61926	3.60997e-11	2.0452e-10	2321
SLC44A3	51.4864	2.58931	0.820865	3.15437	0.00160845	0.00311387	126969
STXBP5L	1.36108	2.59011	0.785305	3.29822	0.000973001	0.00194612	9515
FAM72A	109.692	2.59291	0.354841	7.30727	2.72632e-13	1.98454e-12	729533
C10orf25	3.43034	2.59311	0.630543	4.1125	3.91393e-05	9.8544e-05	220979
DENND5B	571.23	2.59652	0.239624	10.8358	2.32899e-27	6.22791e-26	160518
AIM2	537.411	2.59866	0.190896	13.6129	3.35451e-42	2.5254e-40	9447
SCGB1A1	4.07893	2.59884	0.832354	3.12228	0.00179455	0.00344739	7356
KIF5C	1116.06	2.60005	0.193897	13.4094	5.32373e-41	3.73847e-39	3800
SLC6A9	17.7418	2.60484	0.458375	5.68276	1.32536e-08	5.42247e-08	6536
PCBP3	35.0162	2.60926	0.44028	5.92637	3.0971e-09	1.37299e-08	54039
PRKCE	254.301	2.61349	0.270538	9.66033	4.44409e-22	7.77502e-21	5581
IFI44	3214.82	2.61486	0.512697	5.10019	3.39306e-07	1.1491e-06	10561
EXO1	260.545	2.61588	0.469247	5.57463	2.4806e-08	9.80331e-08	9156
FAM179A	167.609	2.61833	0.3343	7.83229	4.79075e-15	4.17588e-14	165186
KIAA0408	2.25197	2.62121	0.728157	3.59978	0.000318489	0.000690748	9729
ZC3H12C	953.564	2.62329	0.322953	8.12284	4.55411e-16	4.42003e-15	85463
USP46-AS1	56.4687	2.62409	0.289536	9.06306	1.26838e-19	1.75194e-18	643783
TMEM136	26.6881	2.62666	0.450147	5.83511	5.37548e-09	2.3036e-08	219902
DMGDH	8.58481	2.62673	0.597692	4.39479	1.10879e-05	3.01567e-05	29958
ASGR1	6.80522	2.63204	0.592008	4.44595	8.75029e-06	2.41765e-05	432
C3orf52	51.4528	2.63699	0.432104	6.10268	1.04304e-09	4.92717e-09	79669
LINC00599	601.331	2.63828	0.673385	3.91793	8.93116e-05	0.000212298	157627
ZC3HAV1L	177.193	2.63999	0.374024	7.05833	1.68513e-12	1.11407e-11	92092
CD40LG	4518.37	2.64204	0.407846	6.47803	9.29288e-11	5.03116e-10	959
C20orf202	43.6908	2.65261	0.283987	9.34058	9.58047e-21	1.48121e-19	400831
MND1	74.3802	2.65354	0.521432	5.08895	3.60052e-07	1.21567e-06	84057
LINC00398	2.30871	2.65499	0.731949	3.62729	0.000286409	0.000626537	100874158
C2CD4A	4.23361	2.65542	0.799482	3.32142	0.000895592	0.00179969	145741
HLA-DRA	6948.08	2.65991	0.326945	8.13565	4.09747e-16	4.01413e-15	3122
ARHGEF25	6.37795	2.66116	0.544429	4.88799	1.01872e-06	3.224e-06	115557
HLA-DOA	380.331	2.66162	0.459485	5.79261	6.93029e-09	2.93379e-08	3111
USH2A	1.37612	2.66276	0.719193	3.70243	0.000213543	0.000477194	7399
IGFBP2	1.17427	2.66376	0.868943	3.06552	0.00217295	0.00411753	3485
NR5A2	8.94866	2.66539	0.569529	4.67999	2.86888e-06	8.4743e-06	2494
LRMP	500.793	2.66747	0.487964	5.46652	4.58953e-08	1.75085e-07	4033
LOC728673	13.4416	2.66796	0.335099	7.96173	1.69656e-15	1.55453e-14	728673
MCM10	360.731	2.66912	0.60089	4.44195	8.91462e-06	2.45939e-05	55388
FAM72C	46.7946	2.68102	0.44776	5.98761	2.12942e-09	9.65258e-09	554282
APOBEC3B-AS1	2.06383	2.69197	0.756812	3.55699	0.00037513	0.000803891	100874530
LOC100132111	475.545	2.69339	0.109085	24.6908	1.34416e-134	2.2465e-131	100132111
CHST10	85.4776	2.69851	0.262583	10.2768	8.96494e-25	1.94082e-23	9486
MEIS1	3.26251	2.70173	0.596985	4.52563	6.02157e-06	1.70343e-05	4211
SOBP	9.22884	2.70345	0.784291	3.447	0.000566844	0.00117978	55084
ILDR1	62.447	2.70406	0.518724	5.21291	1.85899e-07	6.53403e-07	286676
LINC01477	2.63261	2.70829	0.659992	4.10352	4.06912e-05	0.00010219	101927900
ITGA1	177.762	2.7141	0.662661	4.09575	4.20796e-05	0.000105376	3672
LOC101927482	190.735	2.71469	0.194823	13.9341	3.93021e-44	3.3685e-42	101927482
NKAIN1	1.48024	2.72063	0.784196	3.46932	0.000521769	0.00109168	79570
ENPP3	93.7741	2.72261	0.626255	4.34744	1.37733e-05	3.69728e-05	5169
QPRT	96.1333	2.72378	0.198387	13.7297	6.74554e-43	5.44629e-41	23475
LINC01587	2.03283	2.72874	0.689068	3.96005	7.49335e-05	0.000180294	10141
PON2	45.5638	2.73142	0.422232	6.469	9.86546e-11	5.30165e-10	5445
APBA2	5.39372	2.7323	0.808104	3.38112	0.000721899	0.00147603	321
HLA-DPA1	7331.48	2.73397	0.265925	10.281	8.58184e-25	1.86159e-23	3113
SLC28A3	2.81459	2.73778	0.953685	2.87074	0.00409507	0.00736991	64078
C3orf70	1.24278	2.73946	0.907506	3.01867	0.00253886	0.00475589	285382
RGS6	13.7919	2.7395	0.55892	4.90143	9.5144e-07	3.02653e-06	9628
KIF20A	474.802	2.7418	0.479461	5.71851	1.07462e-08	4.45551e-08	10112
SCAMP5	105.3	2.74189	0.341444	8.03029	9.7241e-16	9.14054e-15	192683
HLA-DRB6	70.4317	2.7424	0.825974	3.3202	0.000899532	0.00180739	3128
B3GALT2	1724.48	2.74513	0.254633	10.7807	4.24444e-27	1.11537e-25	8707
RGS18	30.2271	2.74659	0.721239	3.80816	0.000140007	0.000321838	64407
PPBP	14.5929	2.74872	0.650827	4.22343	2.40613e-05	6.24532e-05	5473
LINC00943	21.7044	2.75456	0.276158	9.97458	1.96926e-23	3.827e-22	100507206
SKA3	289.566	2.75554	0.52335	5.26519	1.40045e-07	5.00551e-07	221150
GREM2	65.223	2.75963	0.955575	2.88792	0.00387795	0.007009	64388
ACTRT3	9.95678	2.76166	0.479918	5.75444	8.69305e-09	3.64219e-08	84517
CDC25A	261.393	2.76178	0.457815	6.03252	1.61421e-09	7.44639e-09	993
SPARC	7.03642	2.76231	0.532484	5.18758	2.13041e-07	7.43175e-07	6678
INA	18.2125	2.76478	0.491077	5.63004	1.80169e-08	7.25583e-08	9118
BIRC5	716.396	2.76728	0.54651	5.06354	4.11538e-07	1.37726e-06	332
BCL6B	2.5199	2.76797	0.706628	3.91715	8.96034e-05	0.0002129	255877
HMGN5	87.0319	2.77065	0.268986	10.3003	7.02233e-25	1.53417e-23	79366
PTGER3	301.699	2.77202	0.490355	5.65308	1.57598e-08	6.40162e-08	5733
FAM169A	498.447	2.78405	0.551148	5.05136	4.38674e-07	1.46105e-06	26049
DIAPH3	255.394	2.78844	0.443723	6.2842	3.29536e-10	1.66491e-09	81624
PPP1R14C	10.8636	2.79257	0.842887	3.3131	0.000922682	0.00185146	81706
SPEF2	33.4708	2.79607	0.577793	4.83922	1.30348e-06	4.0712e-06	79925
SHCBP1	658.777	2.79963	0.444687	6.29572	3.05975e-10	1.55197e-09	79801
CPS1	6.08751	2.79976	0.476541	5.87517	4.22404e-09	1.83941e-08	1373
FRY	887.645	2.80703	0.432618	6.48847	8.67107e-11	4.70671e-10	10129
IL12A-AS1	0.867848	2.81322	0.983401	2.86071	0.00422697	0.00758894	101928376
CRNDE	29.6932	2.81337	0.586841	4.79409	1.63411e-06	5.00842e-06	643911
HLA-DRB1	5124.97	2.81339	0.299952	9.37947	6.63041e-21	1.04051e-19	3123
TMEM71	1266.73	2.82205	0.427702	6.59818	4.16235e-11	2.33676e-10	137835
TTC7B	127.768	2.82628	0.32093	8.80653	1.29075e-18	1.61712e-17	145567
INSRR	3.61316	2.83116	0.538269	5.25975	1.44252e-07	5.14377e-07	3645
DLGAP5	1069.07	2.83555	0.548708	5.16768	2.37012e-07	8.19781e-07	9787
MYBL2	647.749	2.84485	0.605507	4.6983	2.62336e-06	7.80702e-06	4605
GUCY1A2	2.20882	2.84847	0.802475	3.5496	0.000385813	0.000825302	2977
CCNB2	628.477	2.85302	0.478182	5.96638	2.42569e-09	1.09068e-08	9133
FSTL1	5.89904	2.8635	0.592899	4.82965	1.3677e-06	4.2566e-06	11167
ENAH	2.19402	2.86398	0.636972	4.49625	6.91636e-06	1.94046e-05	55740
PDZD4	18.1956	2.8679	0.492773	5.81992	5.8875e-09	2.51079e-08	57595
C2orf72	1.89913	2.86882	0.866557	3.31059	0.000931001	0.00186703	257407
SLC34A1	2.95114	2.87184	0.628901	4.56644	4.9608e-06	1.41993e-05	6569
USP18	641.438	2.87273	0.664932	4.32034	1.55788e-05	4.14403e-05	11274
C1orf61	2.4947	2.87526	0.806244	3.56624	0.000362136	0.000777841	10485
ONECUT2	1.56952	2.87626	0.84165	3.41741	0.000632195	0.00130443	9480
JAKMIP3	105.418	2.87956	0.39634	7.26538	3.71988e-13	2.66137e-12	282973
ISPD	21.0708	2.8822	0.290651	9.91638	3.53347e-23	6.75685e-22	729920
MFSD6L	1.35424	2.88262	0.743104	3.87916	0.000104817	0.000245832	162387
CMKLR1	72.0854	2.88575	0.489918	5.89027	3.85565e-09	1.68911e-08	1240
OASL	1622.81	2.89045	0.453241	6.37729	1.80254e-10	9.37914e-10	8638
IL6	0.90133	2.89063	0.902068	3.20445	0.00135321	0.00265076	3569
KIF4B	22.0421	2.8949	0.519436	5.57315	2.5017e-08	9.8844e-08	285643
ERICH2	0.915242	2.90158	0.947021	3.0639	0.00218472	0.00413748	285141
IL21-AS1	2.66188	2.90275	0.912661	3.18054	0.00147	0.00286342	100996941
TYRO3	102.699	2.90503	0.351878	8.25579	1.50901e-16	1.53127e-15	7301
ANKRD50	11.1307	2.90707	0.553909	5.24827	1.53532e-07	5.46301e-07	57182
TSKU	9.03576	2.9089	0.522947	5.56251	2.65916e-08	1.04595e-07	25987
ANLN	612.325	2.91191	0.519964	5.6002	2.14101e-08	8.52984e-08	54443
DPF3	27.6473	2.9179	0.301012	9.69364	3.20869e-22	5.68683e-21	8110
LINC01267	0.919216	2.91882	0.841232	3.46969	0.000521057	0.00109046	101927565
PVRL1	612.691	2.9198	0.451967	6.46021	1.04558e-10	5.5937e-10	5818
MTCL1	1.3536	2.93205	0.738838	3.96846	7.23388e-05	0.000174509	23255
LINC00158	3.73192	2.93233	0.881154	3.32783	0.000875266	0.00176224	54072
HMMR-AS1	1.12635	2.93553	0.984097	2.98296	0.00285471	0.00529885	101927813
LINC00271	10.5274	2.93947	0.473638	6.20615	5.43e-10	2.67309e-09	100131814
HMMR	779.298	2.9414	0.504837	5.82645	5.66195e-09	2.4214e-08	3161
FSIP1	24.3189	2.94245	0.237577	12.3852	3.14207e-35	1.52655e-33	161835
SCARB1	58.4291	2.94689	0.246903	11.9354	7.73669e-33	3.20058e-31	949
TRIP13	326.297	2.95017	0.478185	6.16952	6.84964e-10	3.32013e-09	9319
SKA1	467.543	2.95269	0.486121	6.07398	1.24776e-09	5.83648e-09	220134
LINC00620	1.6627	2.9568	0.747485	3.95567	7.63202e-05	0.000183425	285375
AIRE	233.687	2.95827	0.631296	4.68603	2.78558e-06	8.2501e-06	326
KCNG1	0.95128	2.95893	1.06894	2.76809	0.00563851	0.00989566	3755
ZNF683	9.81933	2.9606	0.815926	3.62852	0.000285049	0.000624298	257101
STON1	385.183	2.96513	0.447786	6.62174	3.54988e-11	2.0132e-10	11037
IL12A	12.7531	2.9655	0.52851	5.61106	2.01093e-08	8.04228e-08	3592
LRRC49	3.58811	2.97166	0.742223	4.00373	6.23513e-05	0.000152039	54839
CRMP1	78.5414	2.97233	0.313931	9.46809	2.84996e-21	4.6244e-20	1400
ALOX5AP	1271.02	2.97234	0.445511	6.67174	2.52784e-11	1.45632e-10	241
C3orf67	23.5343	2.97334	0.293526	10.1297	4.07854e-24	8.35351e-23	200844
CALHM1	34.426	2.97754	0.310765	9.58135	9.5789e-22	1.62365e-20	255022
LOC90768	5.85919	2.97799	0.886215	3.36034	0.000778453	0.00158257	90768
NEDD4L	681.945	2.98029	0.487034	6.11926	9.4011e-10	4.47382e-09	23327
HSD11B1	49.4926	2.98174	0.439376	6.78631	1.15034e-11	6.89587e-11	3290
MFSD2A	8.32069	2.98305	0.52996	5.62882	1.81445e-08	7.30194e-08	84879
ATP9A	44.0652	2.98479	0.654097	4.56323	5.03736e-06	1.44086e-05	10079
RBM20	3.64592	2.98531	0.692574	4.31046	1.62917e-05	4.32401e-05	282996
NRIP3	134.354	2.9859	0.377083	7.91841	2.40564e-15	2.17798e-14	56675
BFSP1	144.331	2.98733	0.408198	7.31835	2.51041e-13	1.83551e-12	631
KL	2.39501	2.9957	1.00439	2.98262	0.00285794	0.00530424	9365
LHFPL2	116.198	2.99975	0.263493	11.3846	4.99191e-30	1.65864e-28	10184
FAM95A	1.19151	3.0002	0.798385	3.75783	0.000171392	0.000388615	90499
HIST1H3F	2.06597	3.00179	0.752706	3.988	6.66317e-05	0.000161628	8968
MAMLD1	102.356	3.00264	0.474356	6.32994	2.45263e-10	1.26125e-09	10046
MFI2	13.3192	3.00327	0.445952	6.73451	1.6448e-11	9.6556e-11	4241
GAD1	69.5759	3.00625	0.588793	5.10579	3.29424e-07	1.11699e-06	2571
ADRB1	0.801699	3.00713	1.07689	2.79242	0.0052315	0.00924386	153
ST6GALNAC2	29.8066	3.01012	0.40578	7.41811	1.18806e-13	8.98461e-13	10610
DEPDC1	441.473	3.01362	0.530692	5.67866	1.35756e-08	5.54603e-08	55635
CDC20B	4.06046	3.01566	0.557893	5.40544	6.46485e-08	2.42204e-07	166979
IL7R	2035.54	3.01871	0.595616	5.06822	4.01556e-07	1.34574e-06	3575
FGF2	47.2579	3.02097	0.568032	5.31832	1.04732e-07	3.8218e-07	2247
IL21	1.00343	3.02214	0.892573	3.38587	0.00070952	0.00145197	59067
PLA2G16	96.6414	3.0247	0.476337	6.34992	2.15429e-10	1.11435e-09	11145
MAOA	305.529	3.02638	0.291254	10.3909	2.72874e-25	6.15459e-24	4128
C2CD4B	1.22508	3.02885	1.01516	2.98362	0.00284862	0.0052893	388125
PTPN3	24.9655	3.03865	0.760059	3.99792	6.3902e-05	0.000155435	5774
TRIQK	31.4862	3.04163	0.385112	7.89804	2.83329e-15	2.54859e-14	286144
CD300C	70.3354	3.05186	0.516565	5.908	3.46293e-09	1.52626e-08	10871
LINC00506	1.23751	3.05869	0.801616	3.81566	0.00013582	0.000312882	100846978
HRH4	15.7486	3.06292	0.753966	4.06241	4.85696e-05	0.000120651	59340
LHFP	12.433	3.06702	0.711897	4.30823	1.64564e-05	4.36566e-05	10186
LONRF2	76.8088	3.06708	0.652619	4.69964	2.60617e-06	7.76e-06	164832
PTPRR	20.4412	3.06762	0.556385	5.51348	3.51806e-08	1.36484e-07	5801
FGFR2	5.38412	3.06981	0.743295	4.12999	3.62772e-05	9.1836e-05	2263
SCCPDH	182.133	3.07332	0.27795	11.0571	2.02485e-28	5.75532e-27	51097
BHLHE22	3.43479	3.07373	0.754607	4.07329	4.63543e-05	0.000115475	27319
ROR2	482.463	3.07385	0.591156	5.19972	1.99587e-07	6.9843e-07	4920
SUGT1P1	8.44345	3.07522	0.442638	6.94747	3.71887e-12	2.3543e-11	441394
LINC00298	0.831829	3.08363	0.870806	3.54112	0.000398433	0.000850123	339788
STK32B	2.51461	3.08808	0.672227	4.59381	4.35222e-06	1.2552e-05	55351
SYTL2	3337.41	3.08994	0.430605	7.1758	7.18841e-13	4.93185e-12	54843
HSPA2	34.577	3.09084	0.273085	11.3182	1.06593e-29	3.45919e-28	3306
GLDC	53.1675	3.09128	0.396825	7.79004	6.69877e-15	5.75316e-14	2731
LOC100506178	1.56623	3.09157	0.679042	4.55284	5.29256e-06	1.50869e-05	100506178
EPB41L2	175.774	3.09477	0.214208	14.4475	2.60004e-47	2.80351e-45	2037
MERTK	13.2401	3.10658	0.397279	7.81964	5.29747e-15	4.58977e-14	10461
PBK	335.467	3.10931	0.584835	5.31655	1.05751e-07	3.85816e-07	55872
NECAB1	2.54218	3.11013	0.653573	4.75866	1.9488e-06	5.90041e-06	64168
LINC00173	1.59367	3.11985	0.790603	3.94616	7.94156e-05	0.000190235	100287569
COL6A5	6.36672	3.12097	0.933033	3.34497	0.000822908	0.00166384	256076
CACNG8	105.411	3.12691	0.643989	4.85553	1.20068e-06	3.76632e-06	59283
PTGS2	16.5174	3.12863	0.650069	4.81277	1.48855e-06	4.60094e-06	5743
OR2W3	8.14827	3.12921	0.391589	7.99106	1.33783e-15	1.23599e-14	343171
IFIT1	2428.31	3.12974	0.712486	4.3927	1.11951e-05	3.04332e-05	3434
PLTP	20.3897	3.13563	0.394175	7.95493	1.79237e-15	1.64142e-14	5360
CCR1	599.706	3.13718	0.546727	5.7381	9.57422e-09	3.99336e-08	1230
SMAD1-AS2	1.88738	3.14035	0.679406	4.62219	3.79703e-06	1.10231e-05	101927659
ITGA9	2.24061	3.14531	0.835442	3.76484	0.000166654	0.000378692	3680
IFIT3	3057.74	3.14545	0.623356	5.046	4.51157e-07	1.49934e-06	3437
DACT2	1.0758	3.14559	0.926207	3.3962	0.000683273	0.001401	168002
MAGI2	1.57304	3.14927	0.753891	4.17736	2.94915e-05	7.55969e-05	9863
LINC01352	1.56107	3.15885	0.760962	4.15112	3.30849e-05	8.42523e-05	101929730
SIGLEC10	57.404	3.15898	0.599982	5.26512	1.40098e-07	5.00631e-07	89790
IFIT1B	2.72014	3.15901	0.886498	3.56347	0.000365982	0.000785395	439996
FGD4	49.3355	3.1592	0.40008	7.89642	2.8702e-15	2.57625e-14	121512
KCNMB1	1.31654	3.15959	0.946223	3.33916	0.000840325	0.00169618	3779
RASSF4	54.1425	3.16502	0.427554	7.40261	1.33529e-13	1.00345e-12	83937
LHCGR	1.32022	3.16615	0.949489	3.33458	0.000854284	0.00172144	3973
CLGN	1.35137	3.17148	0.764445	4.14874	3.34308e-05	8.50555e-05	1047
PDLIM1	328.56	3.17284	0.534216	5.93925	2.86329e-09	1.27407e-08	9124
CDC20	727.495	3.17355	0.507472	6.25365	4.00972e-10	2.00762e-09	991
FAM3B	2.27705	3.17374	1.08853	2.91563	0.00354974	0.00645839	54097
LZTFL1	15826	3.17406	0.495541	6.40525	1.50121e-10	7.89232e-10	54585
ANKRD20A8P	2.27362	3.17729	0.786275	4.04093	5.3239e-05	0.000131527	729171
PTPN20	15.0143	3.17821	0.801733	3.96418	7.36495e-05	0.000177517	26095
PPM1L	197.074	3.18135	0.357625	8.89577	5.80169e-19	7.51074e-18	151742
LINC00900	73.8326	3.1817	0.438927	7.24883	4.20386e-13	2.99612e-12	283143
LOC100129316	40.6784	3.18345	0.350846	9.07364	1.15109e-19	1.59389e-18	100129316
THEMIS	3942.73	3.18607	0.537844	5.92377	3.1464e-09	1.39337e-08	387357
LCA5	1.66512	3.18979	0.937108	3.40386	0.000664401	0.00136582	167691
ADGRG1	473.008	3.19019	0.51711	6.16926	6.86089e-10	3.32462e-09	9289
LGR4	16.2144	3.19221	0.493095	6.47383	9.55481e-11	5.1546e-10	55366
TOX2	94.5911	3.1931	0.529173	6.03414	1.59816e-09	7.38051e-09	84969
NFIA	31.8636	3.19635	0.43092	7.41749	1.19357e-13	9.02222e-13	4774
OLFML2B	3.17395	3.2003	0.851667	3.75769	0.000171492	0.000388788	25903
TERT	1.12826	3.21005	0.844841	3.79959	0.000144936	0.000332508	7015
NRIR	30.4093	3.21216	0.853905	3.76173	0.000168745	0.000383184	104326052
KY	1.9475	3.21452	0.785508	4.09228	4.27145e-05	0.000106885	339855
LOC100128993	1.41537	3.217	0.803957	4.00145	6.29547e-05	0.000153332	100128993
CR1	2.33792	3.22182	0.808215	3.98634	6.71017e-05	0.00016265	1378
PLD1	731.251	3.22393	0.367487	8.77289	1.74134e-18	2.151e-17	5337
RYR2	185.881	3.22479	0.314009	10.2697	9.64717e-25	2.07507e-23	6262
ETV1	1.62115	3.22714	0.932581	3.46044	0.000539301	0.00112582	2115
MYO1B	44.8342	3.23556	0.953529	3.39325	0.000690694	0.00141569	4430
CCDC89	5.44578	3.23902	0.502308	6.44827	1.13135e-10	6.03136e-10	220388
RRM2	4345.05	3.23969	0.621145	5.21568	1.83148e-07	6.44344e-07	6241
GPR141	30.3416	3.24103	0.892907	3.62975	0.000283694	0.000621739	353345
CRYBB1	47.8084	3.24496	0.353448	9.18088	4.27576e-20	6.20319e-19	1414
CD86	1464.18	3.24636	0.585981	5.54004	3.02401e-08	1.18278e-07	942
VEGFA	214.615	3.24737	0.343715	9.44787	3.45787e-21	5.55687e-20	7422
TTBK1	43.4899	3.25297	0.54022	6.02158	1.72723e-09	7.93929e-09	84630
IGSF3	89.7243	3.2537	0.526703	6.17748	6.51343e-10	3.17096e-09	3321
LOC730101	75.6623	3.25415	0.546858	5.95064	2.67103e-09	1.19329e-08	730101
HLA-DRB5	1413.14	3.25971	0.791457	4.11862	3.81155e-05	9.61112e-05	3127
LTBP1	1.68526	3.26027	0.888441	3.66966	0.000242876	0.000537997	4052
LINC00689	52.8894	3.26768	0.631199	5.17694	2.25551e-07	7.83708e-07	154822
KRT7	50.4119	3.2683	0.55651	5.87285	4.28364e-09	1.86341e-08	3855
EVC2	88.1738	3.26948	0.185412	17.6336	1.36091e-69	4.54899e-67	132884
MMP2	25.8349	3.27047	0.635586	5.14559	2.66677e-07	9.17639e-07	4313
SIGLECL1	17.2426	3.2735	0.332074	9.85776	6.34501e-23	1.18884e-21	284369
SLC12A8	6.66877	3.27858	0.892332	3.67417	0.000238621	0.000529413	84561
MAPK10	1.46399	3.29303	0.705933	4.66479	3.08931e-06	9.0773e-06	5602
DMD	150.458	3.29465	0.54303	6.06716	1.30188e-09	6.07634e-09	1756
C6orf58	1.2131	3.3058	0.870124	3.79923	0.000145145	0.000332941	352999
ANXA3	3.30463	3.30611	1.00971	3.27433	0.00105912	0.00210776	306
EPHX4	2.44723	3.31328	0.873882	3.79145	0.000149772	0.000342897	253152
CETN4P	9.38019	3.31405	0.496455	6.67542	2.46522e-11	1.42269e-10	729338
HOXB5	2.52464	3.31558	0.795859	4.16603	3.09943e-05	7.91336e-05	3215
GPR18	286.373	3.31708	0.4186	7.92422	2.29574e-15	2.08073e-14	2841
CREB3L3	1605.93	3.33152	0.324972	10.2517	1.16256e-24	2.48465e-23	84699
PRR5L	892.508	3.33219	0.61169	5.44751	5.1079e-08	1.93535e-07	79899
CALHM3	8.35761	3.33837	0.437648	7.62799	2.38449e-14	1.94021e-13	119395
OR13A1	7.9483	3.35055	0.54697	6.12565	9.03124e-10	4.30639e-09	79290
MYB	279.115	3.3674	0.364042	9.25003	2.2443e-20	3.32311e-19	4602
LINC01146	7.57737	3.36874	0.421124	7.99939	1.25034e-15	1.1603e-14	283587
TBXAS1	674.885	3.3717	0.377576	8.92988	4.26466e-19	5.62108e-18	6916
LPAR4	1.53737	3.37205	0.720789	4.67827	2.89307e-06	8.54425e-06	2846
NEO1	146.051	3.37422	0.253055	13.3339	1.4694e-40	1.00648e-38	4756
PRSS57	1.83229	3.37625	0.837105	4.03324	5.50125e-05	0.000135508	400668
GLB1L3	73.4673	3.37697	0.452857	7.45704	8.84906e-14	6.76862e-13	112937
CCDC80	1.52349	3.38132	0.922562	3.66514	0.0002472	0.000546634	151887
NCAN	4.07498	3.38243	0.741312	4.56276	5.04847e-06	1.44356e-05	1463
APOC1	1.02955	3.38339	0.841974	4.0184	5.85946e-05	0.000143739	341
TRIM58	175.332	3.38554	0.345136	9.8093	1.02677e-22	1.88783e-21	25893
MYO7A	4.51172	3.38577	0.867966	3.90081	9.58724e-05	0.000226284	4647
HLA-DQB2	90.2085	3.38587	1.04247	3.24793	0.00116249	0.00229708	3120
TMPRSS11B	1.25245	3.38597	0.803342	4.21485	2.49944e-05	6.47346e-05	132724
IL22	2.20829	3.38651	0.857941	3.94725	7.90546e-05	0.000189546	50616
SMAD1	920.691	3.39951	0.589741	5.76441	8.19421e-09	3.44182e-08	4086
B3GAT1	588.981	3.40018	0.722251	4.70775	2.50462e-06	7.47228e-06	27087
RHOBTB1	1.03254	3.40059	1.135	2.99612	0.00273439	0.00509588	9886
DMC1	57.7746	3.40212	0.522825	6.50718	7.65738e-11	4.18365e-10	11144
DGKI	9.5819	3.40825	0.682916	4.99072	6.01538e-07	1.96089e-06	9162
HLX	44.8954	3.41482	0.284151	12.0176	2.87116e-33	1.24315e-31	3142
KLHL4	6.57987	3.41848	0.952983	3.58713	0.000334335	0.000722677	56062
ADAM23	3.07694	3.42737	0.804744	4.25896	2.05384e-05	5.38361e-05	8745
TGFBR3	3550.84	3.42912	0.260346	13.1714	1.28168e-39	8.11393e-38	7049
LMO4	1779.16	3.4292	0.293946	11.6661	1.89936e-31	7.06995e-30	8543
LGALS12	1.07724	3.43636	1.03257	3.32796	0.000874837	0.00176158	85329
ZEB2-AS1	1.31407	3.43904	0.71772	4.79162	1.6544e-06	5.06595e-06	100303491
LOC100129434	4.67247	3.44079	0.704602	4.88331	1.04319e-06	3.29893e-06	100129434
OR2B6	2.76112	3.45616	0.703445	4.91319	8.96063e-07	2.85745e-06	26212
WDR72	3.2548	3.46383	0.742216	4.66688	3.05811e-06	8.99194e-06	256764
ENOX1	3.32517	3.46995	1.09198	3.17768	0.00148458	0.00288846	55068
FGFBP2	17.6114	3.47006	0.722278	4.80432	1.55275e-06	4.78272e-06	83888
ATP8B4	716.059	3.48559	0.566581	6.15198	7.65213e-10	3.68029e-09	79895
TUBB4A	363.262	3.49367	0.448208	7.79475	6.45352e-15	5.54823e-14	10382
EPB41L1	40.0471	3.49407	0.476189	7.33759	2.17482e-13	1.60334e-12	2036
GLB1L2	64.9028	3.49416	0.550727	6.34464	2.22945e-10	1.15109e-09	89944
P4HA2	134.556	3.49992	0.780588	4.4837	7.33611e-06	2.04688e-05	8974
XK	1.3953	3.50123	0.7235	4.8393	1.30295e-06	4.07032e-06	7504
PLEK	36.9084	3.50192	0.442351	7.91661	2.44071e-15	2.20853e-14	5341
WSCD2	3.19894	3.50232	1.04741	3.3438	0.000826388	0.00166986	9671
LINC00461	7.16791	3.51163	0.702446	4.99915	5.75825e-07	1.88221e-06	645323
BRINP2	1.98684	3.51206	0.989293	3.55007	0.000385123	0.000824038	57795
LOC283177	6.89054	3.52827	0.702839	5.02003	5.16621e-07	1.70067e-06	283177
IL13RA1	4.48084	3.53117	0.814968	4.33289	1.47162e-05	3.93084e-05	3597
AOAH	861.793	3.53515	0.57222	6.17795	6.49406e-10	3.16337e-09	313
VIPR2	34.1045	3.53731	0.645348	5.48125	4.22329e-08	1.6215e-07	7434
ENPP2	6.70904	3.53744	0.47066	7.5159	5.65187e-14	4.43057e-13	5168
EPAS1	1482.81	3.54242	0.41953	8.4438	3.07193e-17	3.36222e-16	2034
C19orf84	1.68265	3.55077	0.711904	4.9877	6.11012e-07	1.99022e-06	147646
P4HA2-AS1	4.90706	3.55077	0.720536	4.92796	8.3093e-07	2.66092e-06	100861518
MET	53.6628	3.5508	0.506277	7.01355	2.32346e-12	1.50395e-11	4233
LINC00944	50.458	3.55703	0.283175	12.5612	3.4491e-36	1.77916e-34	387895
CYBRD1	63.8615	3.56001	0.681659	5.22257	1.76458e-07	6.22182e-07	79901
CRLF2	238.628	3.56008	0.564132	6.31072	2.77746e-10	1.41696e-09	64109
SLC6A20	344.25	3.56206	0.58035	6.13778	8.36843e-10	4.00405e-09	54716
CDH4	43.1574	3.56293	0.669411	5.32248	1.02364e-07	3.74521e-07	1002
TNFRSF8	697.451	3.56379	0.430133	8.28531	1.17798e-16	1.20856e-15	943
PPFIA4	87.4199	3.56454	0.655594	5.43712	5.41475e-08	2.04558e-07	8497
TTLL2	2.93089	3.56782	0.64605	5.52252	3.34166e-08	1.2997e-07	83887
HRASLS2	5.32329	3.57544	0.804851	4.44236	8.8979e-06	2.45559e-05	54979
TBC1D12	34.1501	3.57626	0.328105	10.8997	1.15586e-27	3.15136e-26	23232
HHLA2	58.1406	3.57997	0.463503	7.72374	1.12966e-14	9.48748e-14	11148
TNFSF9	366.266	3.58022	0.373335	9.58983	8.82272e-22	1.5031e-20	8744
FADS1	233.737	3.58399	0.380002	9.43148	4.04326e-21	6.45416e-20	3992
MYO3B	85.4512	3.58761	0.510653	7.02553	2.13251e-12	1.39058e-11	140469
DMXL2	60.103	3.59002	0.397047	9.04178	1.54137e-19	2.11502e-18	23312
LINC00605	1.18409	3.59307	0.988452	3.63505	0.000277929	0.000609905	100131366
KCNJ2	1.78476	3.59587	0.826474	4.35086	1.35606e-05	3.64428e-05	3759
IFI44L	4999.58	3.59804	0.83261	4.3214	1.55044e-05	4.12621e-05	10964
NHSL2	350.895	3.59842	0.594109	6.05684	1.38824e-09	6.46646e-09	340527
OLFM1	17.9946	3.59874	0.791799	4.54501	5.49316e-06	1.56347e-05	10439
THBS1	46.1242	3.60284	0.347472	10.3687	3.44084e-25	7.68807e-24	7057
TRPA1	13.585	3.60493	0.41856	8.6127	7.13619e-18	8.35789e-17	8989
GPRC5C	1.75783	3.60963	0.956184	3.77503	0.000159986	0.000364384	55890
KIF19	27.2189	3.61267	0.842144	4.28984	1.78798e-05	4.72227e-05	124602
FCER2	86.8255	3.61396	0.703522	5.13695	2.7923e-07	9.58072e-07	2208
PAX5	2.54609	3.61514	0.902346	4.00638	6.16559e-05	0.000150574	5079
GPR142	1.19847	3.61588	0.976041	3.70464	0.000211689	0.000473432	350383
DUSP5P1	17.0047	3.6198	0.545308	6.63809	3.17778e-11	1.81325e-10	574029
SHISA2	1.4829	3.63463	0.814702	4.4613	8.14629e-06	2.25861e-05	387914
APBA1	3207.72	3.63882	0.69913	5.20479	1.94218e-07	6.81066e-07	320
C3	8.98978	3.63962	0.880348	4.13429	3.56048e-05	9.02568e-05	718
GPR1-AS	1.81284	3.64383	0.705662	5.16371	2.42107e-07	8.3723e-07	101669764
PLEKHA5	253.625	3.64481	0.212877	17.1217	1.02286e-65	2.71349e-63	54477
CD300A	213.723	3.65074	0.815069	4.47906	7.49718e-06	2.09078e-05	11314
GFPT2	10.1353	3.6516	0.793307	4.60301	4.16432e-06	1.20391e-05	9945
FERMT1	3.08613	3.65846	0.86963	4.20691	2.58883e-05	6.69147e-05	55612
CXCL6	1.26736	3.66017	0.931817	3.92799	8.56593e-05	0.000204168	6372
SPAG6	95.1496	3.66093	0.486479	7.52535	5.25778e-14	4.14301e-13	9576
FBXO16	1.5158	3.66225	0.799863	4.57859	4.68112e-06	1.34495e-05	157574
VLDLR-AS1	3.6438	3.66473	0.671997	5.45349	4.93902e-08	1.87525e-07	401491
TCN2	197.695	3.66929	0.392948	9.33785	9.83143e-21	1.5158e-19	6948
TNR	1.52419	3.6712	0.793406	4.62714	3.70758e-06	1.07859e-05	7143
LINC00261	6.13447	3.67617	0.637072	5.77041	7.90769e-09	3.32565e-08	140828
LOC101928517	1.53057	3.67962	0.73394	5.01352	5.3442e-07	1.75477e-06	101928517
EVC	196.648	3.68111	0.202018	18.2217	3.47405e-74	1.52794e-71	2121
PLXND1	1993.51	3.68373	0.317673	11.596	4.31806e-31	1.57571e-29	23129
TCERG1L	2.68462	3.68798	0.770759	4.78486	1.71103e-06	5.22692e-06	256536
NKG7	1670.19	3.70105	0.475457	7.7842	7.01565e-15	6.01295e-14	4818
SEMA5A	8.86306	3.70132	0.529094	6.99558	2.64164e-12	1.69741e-11	9037
LIM2	1.27703	3.70593	0.732699	5.05792	4.23865e-07	1.41568e-06	3982
ASCL2	4.35299	3.70789	0.596279	6.21838	5.02317e-10	2.48233e-09	430
GOLIM4	470.851	3.70877	0.262039	14.1535	1.77622e-45	1.6867e-43	27333
GATM	43.3567	3.71964	0.581871	6.39255	1.63141e-10	8.54727e-10	2628
MCOLN2	670.387	3.72135	0.63896	5.82408	5.74281e-09	2.45409e-08	255231
LINC00520	1.92479	3.72641	0.731723	5.09265	3.53097e-07	1.19339e-06	645687
CFAP58	5.0319	3.73217	0.582921	6.40253	1.52825e-10	8.0244e-10	159686
APOBEC3B	121.997	3.73305	0.564752	6.61007	3.84131e-11	2.16818e-10	9582
SCUBE1	12.9111	3.76262	0.855373	4.3988	1.0885e-05	2.96434e-05	80274
TP73	110.69	3.7767	0.579556	6.51654	7.19496e-11	3.94131e-10	7161
STEAP1	2.88188	3.77749	1.11176	3.39774	0.000679444	0.001394	26872
IFNG	284.221	3.77944	0.580072	6.51547	7.24607e-11	3.96671e-10	3458
HPGDS	243.363	3.78348	0.499224	7.57872	3.48993e-14	2.80015e-13	27306
ACTN3	12.0154	3.78722	0.63014	6.01012	1.85388e-09	8.47714e-09	89
CD70	1549.33	3.79064	0.238161	15.9163	4.88477e-57	8.50407e-55	970
RSAD2	2054.81	3.80132	0.809016	4.6987	2.61826e-06	7.79324e-06	91543
FAM189A1	2.03887	3.80286	0.93728	4.05734	4.96349e-05	0.000123151	23359
SYK	1.37588	3.81067	0.844025	4.51489	6.3351e-06	1.78668e-05	6850
DAPK2	83.4747	3.81857	0.44273	8.62504	6.40681e-18	7.54595e-17	23604
CXCL1	1.40299	3.81933	0.845438	4.51758	6.25513e-06	1.76532e-05	2919
AKAP6	16.7021	3.82135	0.549707	6.95162	3.61125e-12	2.28877e-11	9472
ZPBP2	3.45638	3.82423	0.749776	5.10051	3.38748e-07	1.14744e-06	124626
COL5A1	10.5962	3.82914	0.791649	4.83692	1.31866e-06	4.11478e-06	1289
H1F0	390.906	3.84261	0.582498	6.59678	4.20193e-11	2.3574e-10	3005
NGFR	26.9177	3.84401	0.448827	8.56457	1.08476e-17	1.24688e-16	4804
UGGT2	4.9145	3.85106	0.798968	4.82004	1.4353e-06	4.44803e-06	55757
SYT4	2.94857	3.85548	0.884977	4.35659	1.32107e-05	3.55826e-05	6860
CLIC6	8.53304	3.85819	0.821369	4.69727	2.63664e-06	7.84235e-06	54102
ARHGAP6	4.89222	3.85948	0.781942	4.93576	7.984e-07	2.56215e-06	395
THAP10	2.07953	3.86274	0.904383	4.27113	1.94484e-05	5.1115e-05	56906
TMEM45A	1.72557	3.86335	0.734036	5.26315	1.41605e-07	5.05801e-07	55076
CCDC85A	10.4137	3.88303	0.528122	7.35253	1.94487e-13	1.43953e-12	114800
AATK	46.9508	3.89388	0.481377	8.08904	6.0135e-16	5.77275e-15	9625
CMPK2	857.389	3.90688	0.774292	5.04575	4.51744e-07	1.50099e-06	129607
VNN1	1.49771	3.91452	0.991712	3.94723	7.90596e-05	0.000189546	8876
FAT1	6.44865	3.91771	0.616076	6.35913	2.02904e-10	1.05184e-09	2195
FFAR2	1.51964	3.92151	0.781716	5.01654	5.26102e-07	1.72847e-06	2867
MYL9	15.7541	3.92276	0.81436	4.81698	1.45744e-06	4.51206e-06	10398
SLCO4C1	80.901	3.9321	0.652912	6.02241	1.71844e-09	7.9032e-09	353189
CCL4L2	1.49901	3.93474	0.752493	5.22895	1.70479e-07	6.02625e-07	9560
LINC01531	1.54891	3.967	0.807012	4.91566	8.84819e-07	2.82321e-06	100128682
WDR86	6.86273	3.96717	0.733746	5.40673	6.41867e-08	2.40581e-07	349136
TMEM98	4.55066	3.98708	0.96259	4.14203	3.44245e-05	8.73707e-05	26022
OSBPL1A	4.5182	3.99148	0.873587	4.56907	4.89891e-06	1.40366e-05	114876
NCKAP5	1.9032	3.99232	1.36544	2.92383	0.0034575	0.0063098	344148
NBAT1	3.84231	3.99569	1.00791	3.96433	7.36011e-05	0.000177426	729177
KIAA1462	1.58246	3.99954	0.922872	4.3338	1.46558e-05	3.91658e-05	57608
CX3CR1	2688.23	3.99967	0.379191	10.5479	5.19392e-26	1.23832e-24	1524
CACNG6	1.57919	4.01345	0.850301	4.72004	2.35802e-06	7.06265e-06	59285
MS4A6A	2.33278	4.02809	1.3109	3.07277	0.00212079	0.00402599	64231
CHDH	1545.57	4.04047	0.548474	7.36675	1.7484e-13	1.30218e-12	55349
NPAS4	2.84091	4.0417	0.726447	5.56366	2.64173e-08	1.04032e-07	266743
NR4A3	50.5461	4.04266	0.732036	5.52249	3.34238e-08	1.2997e-07	8013
CYP2B6	2.00049	4.04711	0.81914	4.94068	7.78516e-07	2.50026e-06	1555
CYP19A1	1.65597	4.04985	0.752715	5.38033	7.43511e-08	2.76693e-07	1588
HDGFRP3	1206.07	4.05127	0.581994	6.96102	3.37829e-12	2.15009e-11	50810
ITGB3	89.5771	4.05207	0.549765	7.37055	1.69931e-13	1.26902e-12	3690
MMP17	18.4461	4.08442	0.717379	5.69353	1.24438e-08	5.10989e-08	4326
LCN6	1.64921	4.08546	0.739158	5.52719	3.25407e-08	1.26751e-07	158062
BEND6	1.72173	4.11132	0.74153	5.54437	2.9501e-08	1.15495e-07	221336
PDK4	2.07041	4.1194	0.813283	5.06516	4.08068e-07	1.36647e-06	5166
TLR4	89.8541	4.12021	0.660481	6.2382	4.42632e-10	2.20564e-09	7099
LIF	2117.39	4.12323	0.586632	7.02864	2.0856e-12	1.36158e-11	3976
CRISPLD1	16.9567	4.12741	0.785993	5.25121	1.51105e-07	5.37895e-07	83690
HMHB1	1.74138	4.12862	1.03589	3.98559	6.73124e-05	0.000163137	57824
OGDHL	4.99402	4.13302	0.920887	4.48808	7.18678e-06	2.00891e-05	55753
FOXA2	3.00252	4.13531	0.793254	5.2131	1.85709e-07	6.52874e-07	3170
HK3	22.1566	4.14354	0.524202	7.90448	2.69062e-15	2.42678e-14	3101
SYTL5	3.01197	4.15334	0.81375	5.10395	3.3263e-07	1.12718e-06	94122
HOPX	1929	4.15662	0.533729	7.78788	6.8141e-15	5.8432e-14	84525
LANCL3	12.829	4.15751	0.51955	8.00214	1.22273e-15	1.13531e-14	347404
LINC00892	252.185	4.17616	0.547684	7.62512	2.4381e-14	1.98191e-13	100128420
LHX1	179.969	4.182	0.677199	6.17544	6.59781e-10	3.20923e-09	3975
S100P	503.814	4.18776	0.636029	6.58424	4.57226e-11	2.55658e-10	6286
IL4I1	74.5222	4.18845	0.429925	9.74229	1.99022e-22	3.58046e-21	259307
SGMS2	2.62118	4.20198	0.686097	6.12448	9.0982e-10	4.33708e-09	166929
IL17RE	26.0909	4.20696	0.37972	11.0791	1.58433e-28	4.55746e-27	132014
IFIT2	679.151	4.209	0.56208	7.48825	6.97953e-14	5.41546e-13	3433
PTGDR2	329.088	4.22342	0.359075	11.7619	6.13163e-32	2.36124e-30	11251
SLMO1	2.21964	4.22485	1.0902	3.87529	0.000106498	0.000249461	10650
SHROOM1	11.3451	4.22487	0.738599	5.72011	1.06456e-08	4.41707e-08	134549
TMEM163	101.039	4.24887	0.410417	10.3526	4.07475e-25	9.05602e-24	81615
LOC392232	1.88927	4.25079	0.855235	4.97032	6.68436e-07	2.16713e-06	392232
LIFR	2.82098	4.27228	0.669098	6.38513	1.71253e-10	8.94143e-10	3977
SH3RF3	42.4822	4.28761	0.519786	8.24879	1.60001e-16	1.62263e-15	344558
LOC101928988	2.80509	4.30275	0.850422	5.05955	4.20247e-07	1.40416e-06	101928988
KLRB1	4210.58	4.31328	0.517034	8.34237	7.28172e-17	7.6782e-16	3820
NTM	3.4153	4.32087	0.70447	6.13351	8.59633e-10	4.10487e-09	50863
KYNU	2.00926	4.33884	1.07679	4.02941	5.59159e-05	0.000137632	8942
AARD	13.4317	4.35937	0.559669	7.7892	6.74351e-15	5.78861e-14	441376
HMSD	2.05051	4.37513	0.760098	5.756	8.61291e-09	3.61042e-08	284293
CFH	965.677	4.3769	0.810713	5.39882	6.70791e-08	2.50804e-07	3075
CYP11B1	2.47856	4.38595	1.03762	4.22695	2.3688e-05	6.15418e-05	1584
CA10	2.47386	4.38904	0.923019	4.75509	1.9836e-06	6.00144e-06	56934
CYB561	219.305	4.39212	0.796579	5.51373	3.51305e-08	1.36321e-07	1534
BAHCC1	2.49005	4.39262	1.51348	2.90233	0.00370403	0.00671863	57597
HOXB6	6.85331	4.39549	0.721306	6.0938	1.10263e-09	5.18813e-09	3216
HLA-DQA1	2879.81	4.40754	0.74675	5.9023	3.58469e-09	1.57619e-08	3117
RTP5	2.51709	4.41911	0.86609	5.10237	3.35431e-07	1.13644e-06	285093
FAM9B	3.05316	4.42943	1.35546	3.26785	0.00108367	0.00215279	171483
LRP12	345.468	4.43324	0.312043	14.2072	8.27027e-46	8.13065e-44	29967
CHN2	92.026	4.43423	0.690987	6.41724	1.3877e-10	7.31858e-10	1124
PKHD1	2.19614	4.48154	1.04624	4.28346	1.84012e-05	4.85232e-05	5314
KIAA1211	233.649	4.48252	0.5507	8.13968	3.96338e-16	3.88504e-15	57482
SPTA1	2.23579	4.48694	1.0007	4.48382	7.3317e-06	2.04599e-05	6708
CASR	71.1612	4.49949	0.789069	5.70228	1.18217e-08	4.87362e-08	846
GPR1	2.72267	4.51667	0.768376	5.87821	4.14723e-09	1.80879e-08	2825
DNAJC5B	4.6473	4.53037	0.848945	5.33647	9.47718e-08	3.48421e-07	85479
NMU	52.0988	4.53744	0.72901	6.22411	4.84299e-10	2.40038e-09	10874
CCL4L1	7.75328	4.5686	0.677091	6.7474	1.50514e-11	8.89199e-11	388372
SOX13	8.67605	4.5781	0.856203	5.34698	8.94328e-08	3.2959e-07	9580
PEG10	3.3892	4.57871	1.43083	3.20003	0.00137415	0.00268925	23089
CACNA1D	1280.13	4.58553	0.706663	6.48899	8.64118e-11	4.69353e-10	776
HCK	78.7989	4.6118	0.398763	11.5653	6.17923e-31	2.22093e-29	3055
SLC26A10	13.6563	4.61184	0.626792	7.35785	1.86902e-13	1.38646e-12	65012
SOX5	8.09457	4.65179	0.750067	6.20183	5.58091e-10	2.74254e-09	6660
LCN10	3.53488	4.65259	0.656481	7.08717	1.36886e-12	9.15479e-12	414332
B4GALNT1	36.3602	4.66406	0.519825	8.97237	2.90214e-19	3.8865e-18	2583
STARD13	39.5863	4.66626	0.617404	7.55787	4.09708e-14	3.26225e-13	90627
RORB	5.13977	4.67925	0.809309	5.78179	7.39094e-09	3.11695e-08	6096
FERMT2	102.556	4.72936	0.658593	7.181	6.92011e-13	4.7595e-12	10979
SPATA3-AS1	696.178	4.73383	0.65957	7.17715	7.11818e-13	4.88768e-12	348761
FADS2	700.611	4.73435	0.575471	8.22692	1.92084e-16	1.93392e-15	9415
VCAN	3.26029	4.78669	1.70444	2.80836	0.00497945	0.00883175	1462
BMP2	3.27425	4.78885	0.940273	5.09304	3.52373e-07	1.19118e-06	650
ZEB2	1061.46	4.80721	0.676778	7.10308	1.22005e-12	8.19894e-12	9839
TLL1	3.33473	4.80895	0.965891	4.97877	6.39905e-07	2.07866e-06	7092
DZIP1	8.76687	4.82093	1.11158	4.33701	1.44434e-05	3.86476e-05	22873
WDFY3	17.1182	4.82661	0.509139	9.47995	2.54414e-21	4.15236e-20	23001
PRTFDC1	4.12513	4.87799	0.90123	5.41259	6.21192e-08	2.33146e-07	56952
LURAP1L	3.50176	4.88858	1.37664	3.55111	0.000383617	0.000821026	286343
ATOH8	16.7529	4.89373	0.541373	9.03948	1.57416e-19	2.15294e-18	84913
SH3RF3-AS1	5.87078	4.89442	0.775557	6.31084	2.77521e-10	1.41624e-09	100287216
NCS1	29.8958	4.89642	0.4822	10.1543	3.16968e-24	6.54011e-23	23413
ELOVL4	83.3267	4.90355	0.418277	11.7232	9.69294e-32	3.67343e-30	6785
CACNG7	8.30051	4.93917	0.95336	5.1808	2.20939e-07	7.688e-07	59284
ADGRB3	4.39159	4.95371	1.33405	3.71329	0.000204585	0.000458403	577
CFI	50.2485	4.95844	1.03005	4.81378	1.481e-06	4.58031e-06	3426
ME1	7.34225	4.96684	1.2434	3.99457	6.48115e-05	0.000157503	4199
IL17RB	11619	4.9838	0.405122	12.302	8.83629e-35	4.20743e-33	55540
PALLD	2700.62	4.9889	0.592239	8.42379	3.64486e-17	3.96076e-16	23022
GJB2	40.3703	4.99739	0.829152	6.02711	1.66915e-09	7.69134e-09	2706
NUGGC	295.577	5.01456	0.566356	8.85407	8.43815e-19	1.07572e-17	389643
LTK	2861.44	5.04105	0.689971	7.30617	2.74871e-13	1.99736e-12	4058
CSF2	132.932	5.04712	1.052	4.79765	1.60536e-06	4.92842e-06	1437
WDR86-AS1	58.9181	5.05605	0.720807	7.01443	2.30891e-12	1.49569e-11	100131176
KCCAT198	22.7586	5.06201	0.483639	10.4665	1.23111e-25	2.85772e-24	105369954
RAB39A	25.1126	5.06359	0.620481	8.16075	3.32961e-16	3.29082e-15	54734
LRIG3	4.73487	5.07292	0.694262	7.30693	2.7332e-13	1.98868e-12	121227
IL5	178.771	5.08312	0.435907	11.661	2.01611e-31	7.47124e-30	3567
AUTS2	658.456	5.09543	0.381593	13.353	1.13735e-40	7.92022e-39	26053
FAM167A	93.2365	5.11622	0.453362	11.2851	1.5553e-29	4.94176e-28	83648
NFIB	4.11316	5.11767	1.07118	4.7776	1.77396e-06	5.40238e-06	4781
KIR3DX1	14.2269	5.13296	0.789649	6.5003	8.01597e-11	4.37099e-10	90011
MSC-AS1	268.788	5.148	0.712456	7.22572	4.98472e-13	3.50925e-12	100132891
BATF3	81.1856	5.15127	0.869182	5.92657	3.09332e-09	1.37168e-08	55509
ITPKA	36.3378	5.15184	0.417887	12.3283	6.37585e-35	3.07088e-33	3706
IFI27	1516.81	5.15699	0.841862	6.1257	9.02884e-10	4.30639e-09	3429
HLA-DQA2	66.9426	5.17779	1.02949	5.02945	4.91887e-07	1.62597e-06	3118
MSC	292.094	5.19197	0.663484	7.82531	5.06424e-15	4.39453e-14	9242
PTPRK	363.943	5.19302	0.625551	8.30151	1.02795e-16	1.06116e-15	5796
LINC00299	15.193	5.19994	0.589943	8.8143	1.20435e-18	1.51569e-17	339789
CCL3L1	5.20515	5.20958	0.823748	6.32424	2.54488e-10	1.30588e-09	6349
PROK2	188.598	5.23087	1.00465	5.20667	1.92256e-07	6.74613e-07	60675
CCL20	59.7475	5.25751	0.350122	15.0162	5.75068e-51	7.68889e-49	6364
NMUR1	238.02	5.26943	0.700245	7.52512	5.267e-14	4.14717e-13	10316
FFAR3	3.84686	5.28015	0.863726	6.11323	9.76351e-10	4.63309e-09	2865
UCHL1	6.48361	5.28317	0.63611	8.30542	9.94652e-17	1.02742e-15	7345
CBFA2T3	6.57286	5.30404	1.22258	4.33838	1.43538e-05	3.84386e-05	863
NSUN7	5.61397	5.32417	0.856147	6.21875	5.01121e-10	2.47715e-09	79730
GJA10	3.97899	5.32838	0.901268	5.91209	3.37795e-09	1.49038e-08	84694
MGST1	30.8789	5.38394	0.479277	11.2334	2.79369e-29	8.67863e-28	4257
BCAT1	506.119	5.3958	0.610118	8.84386	9.2465e-19	1.17162e-17	586
CXCL8	608.551	5.3972	0.653703	8.25634	1.50209e-16	1.52517e-15	3576
TLR7	8.39874	5.41575	1.62237	3.33818	0.000843297	0.00170156	51284
SIM1	19.5784	5.4374	0.57346	9.48174	2.50073e-21	4.08951e-20	6492
PXDC1	6.16469	5.4697	0.738767	7.40382	1.32321e-13	9.96164e-13	221749
CCR9	325.466	5.47391	0.664525	8.23732	1.7611e-16	1.77844e-15	10803
CXCL10	5.40116	5.517	1.04308	5.28916	1.22879e-07	4.43176e-07	3627
GPR27	23.0951	5.53026	0.704403	7.85099	4.12764e-15	3.64039e-14	2850
RORC	1526.99	5.53279	0.558647	9.90392	4.00284e-23	7.63693e-22	6097
CERCAM	40.0856	5.56795	0.589715	9.44177	3.66535e-21	5.88463e-20	51148
KCNH8	5.60234	5.57188	0.783403	7.11241	1.14036e-12	7.68195e-12	131096
CA8	5.69592	5.59559	1.19843	4.66909	3.02541e-06	8.90362e-06	767
CXCL5	4.87846	5.61916	0.927973	6.05531	1.40149e-09	6.5209e-09	6374
TNFSF11	35.7405	5.61971	0.374235	15.0165	5.72309e-51	7.68889e-49	8600
BEND4	156.963	5.67202	0.53562	10.5896	3.32914e-26	8.02886e-25	389206
HOXB9	7.23287	5.6971	1.3261	4.29614	1.73796e-05	4.59743e-05	3219
F2RL3	5.23651	5.73046	0.809031	7.08312	1.40948e-12	9.41888e-12	9002
FAXC	7.56408	5.76286	0.729743	7.89711	2.85436e-15	2.56478e-14	84553
TPO	29.8516	5.78963	0.501124	11.5533	7.10421e-31	2.53161e-29	7173
CCL17	9.28554	5.80722	1.00139	5.79914	6.6657e-09	2.82967e-08	6361
CCL23	13.0553	5.81844	0.629035	9.24979	2.2493e-20	3.32678e-19	6368
CXCL3	6.90041	5.87146	1.00475	5.84369	5.10571e-09	2.19418e-08	2921
S1PR5	6.91893	5.88037	0.852332	6.89915	5.23135e-12	3.25508e-11	53637
PTN	129.653	5.94916	0.718484	8.28016	1.23011e-16	1.25897e-15	5764
SPATA3	35.4787	5.95076	0.653559	9.10516	8.61368e-20	1.21281e-18	130560
LYN	84.7821	5.97577	0.50112	11.9248	8.78518e-33	3.59869e-31	4067
POPDC3	6.23074	5.97908	0.959442	6.23183	4.61009e-10	2.29175e-09	64208
LEUTX	6.30248	5.99486	0.79712	7.52065	5.45052e-14	4.27674e-13	342900
NTRK2	422.272	6.05457	0.606706	9.97942	1.87551e-23	3.65332e-22	4915
PEX5L	346.767	6.06067	0.482736	12.5548	3.73971e-36	1.92313e-34	51555
KIAA1549L	13.4594	6.11355	0.738813	8.27484	1.28633e-16	1.3148e-15	25758
FAM189A2	13.7346	6.13335	0.672879	9.11509	7.86073e-20	1.11148e-18	9413
CA2	60.2835	6.13601	0.408531	15.0197	5.45776e-51	7.41589e-49	760
GNLY	4234.5	6.16819	0.763724	8.07646	6.6672e-16	6.3601e-15	10578
TP63	59.4041	6.17925	0.534665	11.5572	6.78562e-31	2.42325e-29	8626
FREM2	8.57081	6.18806	1.0015	6.17881	6.4586e-10	3.14977e-09	341640
IGLL1	13.3681	6.34348	0.982879	6.45398	1.0895e-10	5.81751e-10	3543
CXCL2	57.4513	6.35652	0.942151	6.74681	1.5113e-11	8.92204e-11	2920
WNT5A	8.26716	6.38534	1.44358	4.42328	9.7214e-06	2.67007e-05	7474
SH2D1B	42.5104	6.45476	0.843059	7.65635	1.91286e-14	1.56791e-13	117157
TSPAN2	107.261	6.5468	0.415973	15.7385	8.23557e-56	1.33632e-53	10100
SLC6A3	27.0139	6.63783	0.795617	8.34299	7.24346e-17	7.6475e-16	6531
SLC7A8	731.449	6.67292	0.427521	15.6084	6.38236e-55	1.01589e-52	23428
IL23R	10.376	6.7102	0.761249	8.81472	1.19989e-18	1.51121e-17	149233
CCNA1	210.591	6.78392	0.650651	10.4264	1.87933e-25	4.2792e-24	8900
ADCY1	292.638	6.86171	0.392842	17.4669	2.56252e-68	8.23605e-66	107
WNT5B	254.098	6.86262	0.748377	9.17	4.73038e-20	6.8568e-19	81029
IL13	463.111	6.92296	0.712654	9.71433	2.6196e-22	4.6775e-21	3596
DAPK1	134.731	6.9297	0.650261	10.6568	1.62077e-26	4.03094e-25	1612
LINGO4	83.2429	6.95224	0.496968	13.9893	1.81141e-44	1.6018e-42	339398
COL5A3	121.287	7.09093	0.423772	16.7329	7.54567e-63	1.77621e-60	50509
PTPN13	483.884	7.14028	0.624333	11.4366	2.74313e-30	9.3563e-29	5783
IL26	192.711	7.34561	0.448158	16.3907	2.22979e-60	4.83981e-58	55801
IL17F	17.88	7.50044	0.933833	8.03189	9.59818e-16	9.03234e-15	112744
ADORA1	19.1706	7.60186	0.773659	9.82585	8.71358e-23	1.61811e-21	134
NTN4	53.4147	7.64376	0.920321	8.30554	9.93657e-17	1.02703e-15	59277
ERC2	24.7021	7.96532	1.37397	5.79731	6.73875e-09	2.85922e-08	26059
DDIT4L	102.015	8.02398	0.858882	9.34235	9.42156e-21	1.45799e-19	115265
TNFAIP2	85.6477	8.09344	1.02984	7.85896	3.8734e-15	3.42519e-14	7127
PPARG	72.5394	8.55405	0.900895	9.49506	2.2009e-21	3.61333e-20	5468
THY1	92.0999	8.65662	1.1217	7.71739	1.18738e-14	9.93725e-14	7070
BVES	73.1759	8.80851	0.777996	11.3221	1.02055e-29	3.32486e-28	11149
IL17A	339.904	10.0907	0.617677	16.3365	5.42452e-60	1.13325e-57	3605
