# Supplementary material for: CD70 expression determines the therapeutic efficacy of expanded human regulatory T cells
Source: Commun Biol. 2020 Jul 14;3:375. doi: 10.1038/s42003-020-1097-8 (PMC7360768; doi:10.1038/s42003-020-1097-8)
Supplement: Supplementary file 6 — Supplementary Data 4. [file 42003_2020_1097_MOESM6_ESM.xlsx]

## Sheet: Sheet1
	Genes upregulated in Tregs and CD27+CD70-Tregs	Genes upregulated in Tregs and CD27-CD70+Tregs	Genes upregulated in Tconv and CD27+CD70-Tregs	Genes upregulated in Tconv and CD27-CD70+Tregs
1	FCRL3	ARHGEF12	DACT1	ID2
2	FCRL1	ITGB1	NELL2	TARP
3	SELP	CCR6	SCML1	USP46
4	UTS2	HIST1H3B	ZNF204P	PTPRM
5	RTKN2	MKI67	NEFL	ST6GALNAC1
6	GCNT4	AIM2	MID2	CD200R1
7	CEACAM4	HLA-DRA	HOOK1	GPR160
8	VAV3	NEDD4L	ANKRD55	ANXA1
9	CDK14	HIST1H3F	PECAM1	STOM
10	METTL7A	HRH4	DHRS3	GZMA
11	GPA33	MYB	SLC40A1	ABCB1
12	ID3	CCR9	TCF7	CD40LG
13	ZCCHC14		SBF2	APBA2
14	ATP1B1		NAP1L3	B3GALT2
15	LPAL2		PVRL3	TMEM71
16	SGPP2		EPHX2	PDZD4
17	FOXP3		FHIT	IL7R
18	SMPD3		PCSK5	SYTL2
19	CCR8			THEMIS
20	SLC14A1			CR1
21	F5			PRR5L
22	FAM19A2			NEO1
23	CSF2RB			ADAM23
24	PI16			PLEK
25	CXCR6			AOAH
26	TIMD4			IFI44L
27	IKZF2			CD300A
28	SESTD1			NKG7
29	RBMS3			MCOLN2
30	IKZF4			CX3CR1
31	TIGIT			HDGFRP3
32				KLRB1
33				CFH
34				CYB561
35				GNLY
36				TSPAN2
37				PTPN13
